# Supplementary material for: Bodily emotional expressions are a primary source of information for dogs, but not for humans
Source: Anim Cogn. 2021 Jan 28;24(2):267–79. doi: 10.1007/s10071-021-01471-x (PMC8035094; doi:10.1007/s10071-021-01471-x)
Supplement: Supplementary file 2 — Supplementary file2 (XLSX 827 KB) [file 10071_2021_1471_MOESM2_ESM.xlsx]

## Sheet: PVT
case_number	participant_number	participant_species	AOI	stimulus_emotion	stimulus_species	PVT
1	1	human	body	positive anticipation	dog	1e-07
2	1	human	head	positive anticipation	dog	0.913294
7	1	human	body	positive anticipation	dog	1e-07
8	1	human	head	positive anticipation	dog	0.954279
10	1	human	body	neutral	dog	1e-07
11	1	human	head	neutral	dog	0.977687
13	1	human	body	neutral	dog	0.0277118
14	1	human	head	neutral	dog	0.972288
16	1	human	body	fear	dog	0.0770096
17	1	human	head	fear	dog	0.870096
19	1	human	body	fear	dog	1e-07
20	1	human	head	fear	dog	0.931199
22	1	human	body	frustration	dog	1e-07
23	1	human	head	frustration	dog	0.92067
25	1	human	body	frustration	dog	0.0833189
26	1	human	head	frustration	dog	0.832321
28	1	human	body	happiness	human	0.19911
29	1	human	head	happiness	human	0.718077
31	1	human	body	happiness	human	0.0248523
32	1	human	head	happiness	human	0.890405
34	1	human	body	neutral	human	0.0115398
35	1	human	head	neutral	human	0.952398
37	1	human	body	positive anticipation	human	0.0400176
38	1	human	head	positive anticipation	human	0.939094
40	1	human	body	frustration	human	0.332578
41	1	human	head	frustration	human	0.266198
43	1	human	body	frustration	human	0.0451625
44	1	human	head	frustration	human	0.88322
46	1	human	body	happiness	dog	0.143705
47	1	human	head	happiness	dog	0.548272
49	1	human	body	neutral	human	0.130319
50	1	human	head	neutral	human	0.802253
52	1	human	body	fear	human	0.19324
53	1	human	head	fear	human	0.77866
55	1	human	body	fear	human	0.206998
56	1	human	head	fear	human	0.531828
58	1	human	body	positive anticipation	human	0.0212158
59	1	human	head	positive anticipation	human	0.966136
61	2	human	body	positive anticipation	dog	0.0289097
62	2	human	head	positive anticipation	dog	0.950331
67	2	human	body	positive anticipation	dog	0.0595037
68	2	human	head	positive anticipation	dog	0.913424
70	2	human	body	neutral	dog	0.0256375
71	2	human	head	neutral	dog	0.957317
73	2	human	body	neutral	dog	1e-07
74	2	human	head	neutral	dog	0.973783
76	2	human	body	fear	dog	0.0617363
77	2	human	head	fear	dog	0.874277
79	2	human	body	fear	dog	0.155698
80	2	human	head	fear	dog	0.797134
82	2	human	body	frustration	dog	0.0856779
83	2	human	head	frustration	dog	0.871342
85	2	human	body	frustration	dog	0.390935
86	2	human	head	frustration	dog	0.507893
88	2	human	body	happiness	human	0.493144
89	2	human	head	happiness	human	0.403936
91	2	human	body	happiness	human	0.943648
92	2	human	head	happiness	human	1e-07
94	2	human	body	neutral	human	0.710617
95	2	human	head	neutral	human	0.286851
97	2	human	body	positive anticipation	human	0.440416
98	2	human	head	positive anticipation	human	0.27582
100	2	human	body	frustration	human	0.474603
101	2	human	head	frustration	human	0.506726
103	2	human	body	frustration	human	0.516123
104	2	human	head	frustration	human	0.402467
106	2	human	body	happiness	dog	0.0546748
107	2	human	head	happiness	dog	0.603052
109	2	human	body	neutral	human	0.732626
110	2	human	head	neutral	human	0.185622
112	2	human	body	fear	human	0.758081
113	2	human	head	fear	human	0.255205
115	2	human	body	fear	human	0.711834
116	2	human	head	fear	human	1e-07
118	2	human	body	positive anticipation	human	0.0209744
119	2	human	head	positive anticipation	human	0.982824
121	3	human	body	positive anticipation	dog	1e-07
122	3	human	head	positive anticipation	dog	0.938479
127	3	human	body	positive anticipation	dog	0.126423
128	3	human	head	positive anticipation	dog	0.83708
130	3	human	body	neutral	dog	1e-07
131	3	human	head	neutral	dog	0.986935
133	3	human	body	neutral	dog	0.0460427
134	3	human	head	neutral	dog	0.922811
136	3	human	body	fear	dog	0.0962357
137	3	human	head	fear	dog	0.860556
139	3	human	body	fear	dog	1e-07
140	3	human	head	fear	dog	0.897399
142	3	human	body	frustration	dog	0.187442
143	3	human	head	frustration	dog	0.200369
145	3	human	body	frustration	dog	0.285988
146	3	human	head	frustration	dog	0.572151
148	3	human	body	happiness	human	1e-07
149	3	human	head	happiness	human	0.828008
151	3	human	body	happiness	human	1e-07
152	3	human	head	happiness	human	0.521086
154	3	human	body	neutral	human	1e-07
155	3	human	head	neutral	human	1
157	3	human	body	positive anticipation	human	0.0423401
158	3	human	head	positive anticipation	human	0.694286
160	3	human	body	frustration	human	0.171083
161	3	human	head	frustration	human	0.818449
163	3	human	body	frustration	human	0.247065
164	3	human	head	frustration	human	0.651814
166	3	human	body	happiness	dog	0.203232
167	3	human	head	happiness	dog	0.534228
169	3	human	body	neutral	human	0.298935
170	3	human	head	neutral	human	0.0609874
172	3	human	body	fear	human	1e-07
173	3	human	head	fear	human	0.346154
175	3	human	body	fear	human	1e-07
176	3	human	head	fear	human	0.542493
178	3	human	body	positive anticipation	human	1e-07
179	3	human	head	positive anticipation	human	0.972485
181	3	human	body	happiness	dog	0.219569
182	3	human	head	happiness	dog	0.68792
184	4	human	body	positive anticipation	dog	0.0425771
185	4	human	head	positive anticipation	dog	0.888978
190	4	human	body	positive anticipation	dog	0.128221
191	4	human	head	positive anticipation	dog	0.822381
193	4	human	body	neutral	dog	0.195184
194	4	human	head	neutral	dog	0.772958
196	4	human	body	neutral	dog	0.0665997
197	4	human	head	neutral	dog	0.809906
199	4	human	body	fear	dog	0.336561
200	4	human	head	fear	dog	0.593207
202	4	human	body	frustration	dog	0.186501
203	4	human	head	frustration	dog	0.727639
205	4	human	body	frustration	dog	0.261166
206	4	human	head	frustration	dog	0.59157
208	4	human	body	happiness	human	0.240927
209	4	human	head	happiness	human	0.675178
211	4	human	body	happiness	human	0.951705
212	4	human	head	happiness	human	0.00699301
214	4	human	body	neutral	human	0.230338
215	4	human	head	neutral	human	0.698551
217	4	human	body	positive anticipation	human	0.796214
218	4	human	head	positive anticipation	human	0.223163
220	4	human	body	frustration	human	0.24877
221	4	human	head	frustration	human	0.715436
223	4	human	body	frustration	human	0.410149
224	4	human	head	frustration	human	0.53393
226	4	human	body	happiness	dog	0.313189
227	4	human	head	happiness	dog	0.488426
229	4	human	body	neutral	human	0.969248
230	4	human	head	neutral	human	0.122193
232	4	human	body	fear	human	0.323293
233	4	human	head	fear	human	0.651495
235	4	human	body	fear	human	0.824629
236	4	human	head	fear	human	0.128095
238	4	human	body	positive anticipation	human	0.286067
239	4	human	head	positive anticipation	human	0.531217
241	4	human	body	happiness	dog	0.26197
242	4	human	head	happiness	dog	0.666088
244	5	human	body	positive anticipation	dog	0.0270355
245	5	human	head	positive anticipation	dog	0.900031
250	5	human	body	positive anticipation	dog	1e-07
251	5	human	head	positive anticipation	dog	0.955134
253	5	human	body	neutral	dog	0.427742
254	5	human	head	neutral	dog	0.550058
256	5	human	body	neutral	dog	1e-07
257	5	human	head	neutral	dog	0.981047
259	5	human	body	fear	dog	0.187885
260	5	human	head	fear	dog	0.758017
262	5	human	body	fear	dog	0.137687
263	5	human	head	fear	dog	0.817925
265	5	human	body	frustration	dog	0.0813377
266	5	human	head	frustration	dog	0.857163
268	5	human	body	frustration	dog	0.518731
269	5	human	head	frustration	dog	0.403982
271	5	human	body	happiness	human	0.164052
272	5	human	head	happiness	human	0.55457
274	5	human	body	happiness	human	0.643455
275	5	human	head	happiness	human	0.39048
277	5	human	body	neutral	human	0.20986
278	5	human	head	neutral	human	0.742512
280	5	human	body	positive anticipation	human	0.410582
281	5	human	head	positive anticipation	human	0.569086
283	5	human	body	frustration	human	0.545827
284	5	human	head	frustration	human	0.294804
286	5	human	body	frustration	human	0.293541
287	5	human	head	frustration	human	0.602628
289	5	human	body	happiness	dog	0.356718
290	5	human	head	happiness	dog	0.315263
292	5	human	body	neutral	human	0.157786
293	5	human	head	neutral	human	0.772974
295	5	human	body	fear	human	0.24659
296	5	human	head	fear	human	0.439489
298	5	human	body	fear	human	0.697679
299	5	human	head	fear	human	0.290928
301	5	human	body	positive anticipation	human	0.312562
302	5	human	head	positive anticipation	human	0.667491
304	6	human	body	positive anticipation	dog	1e-07
305	6	human	head	positive anticipation	dog	0.938881
310	6	human	body	positive anticipation	dog	0.03162
311	6	human	head	positive anticipation	dog	0.933006
313	6	human	body	neutral	dog	0.0548985
314	6	human	head	neutral	dog	0.922908
316	6	human	body	neutral	dog	0.0305064
317	6	human	head	neutral	dog	0.969494
319	6	human	body	fear	dog	0.252935
320	6	human	head	fear	dog	0.67531
322	6	human	body	fear	dog	0.464713
323	6	human	head	fear	dog	0.479732
325	6	human	body	frustration	dog	0.120385
326	6	human	head	frustration	dog	0.797023
328	6	human	body	frustration	dog	0.372159
329	6	human	head	frustration	dog	0.528987
331	6	human	body	happiness	human	0.25889
332	6	human	head	happiness	human	0.712838
334	6	human	body	happiness	human	0.248423
335	6	human	head	happiness	human	0.731782
337	6	human	body	neutral	human	0.771075
338	6	human	head	neutral	human	0.493256
340	6	human	body	positive anticipation	human	0.864938
341	6	human	head	positive anticipation	human	0.0856821
343	6	human	body	frustration	human	0.507117
344	6	human	head	frustration	human	0.482898
346	6	human	body	frustration	human	0.21791
347	6	human	head	frustration	human	0.753358
349	6	human	body	happiness	dog	0.291434
350	6	human	head	happiness	dog	0.380571
352	6	human	body	neutral	human	0.564965
353	6	human	head	neutral	human	0.409898
355	6	human	body	fear	human	0.351562
356	6	human	head	fear	human	0.613487
358	6	human	body	fear	human	0.412836
359	6	human	head	fear	human	0.50322
361	6	human	body	positive anticipation	human	0.670112
362	6	human	head	positive anticipation	human	0.293121
364	7	human	body	positive anticipation	dog	0.0329506
365	7	human	head	positive anticipation	dog	0.880013
370	7	human	body	positive anticipation	dog	0.027178
371	7	human	head	positive anticipation	dog	0.898535
373	7	human	body	neutral	dog	0.139891
374	7	human	head	neutral	dog	0.841997
376	7	human	body	neutral	dog	0.140408
377	7	human	head	neutral	dog	0.859592
379	7	human	body	fear	dog	0.258031
380	7	human	head	fear	dog	0.667464
382	7	human	body	fear	dog	0.315912
383	7	human	head	fear	dog	0.612494
385	7	human	body	frustration	dog	0.177809
386	7	human	head	frustration	dog	0.703516
388	7	human	body	frustration	dog	0.123748
389	7	human	head	frustration	dog	0.783619
391	7	human	body	happiness	human	0.149037
392	7	human	head	happiness	human	0.759895
394	7	human	body	happiness	human	0.0914792
395	7	human	head	happiness	human	0.891003
397	7	human	body	neutral	human	0.0501686
398	7	human	head	neutral	human	0.819552
400	7	human	body	positive anticipation	human	0.366878
401	7	human	head	positive anticipation	human	0.618109
403	7	human	body	frustration	human	0.0693112
404	7	human	head	frustration	human	0.901918
406	7	human	body	frustration	human	0.199802
407	7	human	head	frustration	human	0.693452
409	7	human	body	happiness	dog	0.282835
410	7	human	head	happiness	dog	0.530229
412	7	human	body	neutral	human	0.612955
413	7	human	head	neutral	human	0.354496
415	7	human	body	fear	human	0.153585
416	7	human	head	fear	human	0.81714
418	7	human	body	fear	human	0.132006
419	7	human	head	fear	human	0.795928
421	7	human	body	positive anticipation	human	0.316693
422	7	human	head	positive anticipation	human	0.662333
424	8	human	body	positive anticipation	dog	0.03443
425	8	human	head	positive anticipation	dog	0.913083
430	8	human	body	positive anticipation	dog	0.062528
431	8	human	head	positive anticipation	dog	0.908452
433	8	human	body	neutral	dog	1e-07
434	8	human	head	neutral	dog	0.986574
436	8	human	body	neutral	dog	0.0247807
437	8	human	head	neutral	dog	0.975219
439	8	human	body	fear	dog	0.132911
440	8	human	head	fear	dog	0.809956
442	8	human	body	fear	dog	0.133353
443	8	human	head	fear	dog	0.820032
445	8	human	body	frustration	dog	0.155658
446	8	human	head	frustration	dog	0.80662
448	8	human	body	frustration	dog	0.111956
449	8	human	head	frustration	dog	0.806686
451	8	human	body	happiness	human	0.314314
452	8	human	head	happiness	human	0.6147
454	8	human	body	happiness	human	0.928213
455	8	human	head	happiness	human	0.0485559
457	8	human	body	neutral	human	0.953186
458	8	human	head	neutral	human	1e-07
460	8	human	body	positive anticipation	human	0.986331
461	8	human	head	positive anticipation	human	1e-07
463	8	human	body	frustration	human	0.574459
464	8	human	head	frustration	human	0.377316
466	8	human	body	frustration	human	0.135581
467	8	human	head	frustration	human	0.771536
469	8	human	body	happiness	dog	0.163045
470	8	human	head	happiness	dog	0.471413
472	8	human	body	neutral	human	0.828316
473	8	human	head	neutral	human	0.110391
475	8	human	body	fear	human	0.842979
476	8	human	head	fear	human	0.119892
478	8	human	body	fear	human	0.791245
479	8	human	head	fear	human	0.122651
481	8	human	body	positive anticipation	human	0.157789
482	8	human	head	positive anticipation	human	0.80938
484	9	human	body	positive anticipation	dog	1e-07
485	9	human	head	positive anticipation	dog	0.920618
490	9	human	body	positive anticipation	dog	0.0439529
491	9	human	head	positive anticipation	dog	0.923872
493	9	human	body	neutral	dog	0.125315
494	9	human	head	neutral	dog	0.855524
496	9	human	body	neutral	dog	0.066547
497	9	human	head	neutral	dog	0.89831
499	9	human	body	fear	dog	0.0885113
500	9	human	head	fear	dog	0.865858
502	9	human	body	fear	dog	0.477309
503	9	human	head	fear	dog	0.491172
505	9	human	body	frustration	dog	0.0244009
506	9	human	head	frustration	dog	0.871169
508	9	human	body	frustration	dog	0.55451
509	9	human	head	frustration	dog	0.0133168
511	9	human	body	happiness	human	0.414512
512	9	human	head	happiness	human	1e-07
514	9	human	body	happiness	human	1e-07
515	9	human	head	happiness	human	1e-07
517	9	human	body	neutral	human	0.050384
518	9	human	head	neutral	human	0.909159
520	9	human	body	positive anticipation	human	0.0300236
521	9	human	head	positive anticipation	human	0.949603
523	9	human	body	frustration	human	0.0261548
524	9	human	head	frustration	human	0.947058
526	9	human	body	frustration	human	0.274936
527	9	human	head	frustration	human	0.614541
529	9	human	body	happiness	dog	0.230188
530	9	human	head	happiness	dog	0.517389
532	9	human	body	neutral	human	0.494737
533	9	human	head	neutral	human	1e-07
535	9	human	body	fear	human	0.302583
536	9	human	head	fear	human	0.663797
538	9	human	body	fear	human	0.228908
539	9	human	head	fear	human	0.676179
541	9	human	body	positive anticipation	human	0.0400735
542	9	human	head	positive anticipation	human	0.954583
544	10	human	body	positive anticipation	dog	0.046225
545	10	human	head	positive anticipation	dog	0.900924
550	10	human	body	positive anticipation	dog	0.0101472
551	10	human	head	positive anticipation	dog	0.953837
553	10	human	body	neutral	dog	0.1674
554	10	human	head	neutral	dog	0.806923
556	10	human	body	neutral	dog	1e-07
557	10	human	head	neutral	dog	1
559	10	human	body	fear	dog	0.324577
560	10	human	head	fear	dog	0.589847
562	10	human	body	fear	dog	0.251045
563	10	human	head	fear	dog	0.686842
565	10	human	body	frustration	dog	0.112523
566	10	human	head	frustration	dog	0.82279
568	10	human	body	frustration	dog	0.190468
569	10	human	head	frustration	dog	0.706006
571	10	human	body	happiness	human	0.496848
572	10	human	head	happiness	human	0.6845
574	10	human	body	happiness	human	0.116774
575	10	human	head	happiness	human	0.824639
577	10	human	body	neutral	human	0.0839443
578	10	human	head	neutral	human	0.857771
580	10	human	body	positive anticipation	human	0.195592
581	10	human	head	positive anticipation	human	0.707896
583	10	human	body	frustration	human	0.311053
584	10	human	head	frustration	human	0.649242
586	10	human	body	frustration	human	0.0391517
587	10	human	head	frustration	human	0.907015
589	10	human	body	happiness	dog	0.333186
590	10	human	head	happiness	dog	0.386508
592	10	human	body	neutral	human	0.464334
593	10	human	head	neutral	human	0.565652
595	10	human	body	fear	human	0.14569
596	10	human	head	fear	human	0.815237
598	10	human	body	fear	human	0.190388
599	10	human	head	fear	human	0.740398
601	10	human	body	positive anticipation	human	0.268293
602	10	human	head	positive anticipation	human	0.721586
604	11	human	body	positive anticipation	dog	0.0240268
605	11	human	head	positive anticipation	dog	0.924422
610	11	human	body	positive anticipation	dog	0.0225457
611	11	human	head	positive anticipation	dog	0.916381
613	11	human	body	neutral	dog	1e-07
614	11	human	head	neutral	dog	0.974502
616	11	human	body	neutral	dog	1e-07
617	11	human	head	neutral	dog	0.980453
619	11	human	body	fear	dog	0.077161
620	11	human	head	fear	dog	0.860213
622	11	human	body	fear	dog	0.234891
623	11	human	head	fear	dog	0.730247
625	11	human	body	frustration	dog	0.0307583
626	11	human	head	frustration	dog	0.884763
628	11	human	body	frustration	dog	0.167842
629	11	human	head	frustration	dog	0.71178
631	11	human	body	happiness	human	0.062963
632	11	human	head	happiness	human	0.899158
634	11	human	body	happiness	human	0.205128
635	11	human	head	happiness	human	0.728701
637	11	human	body	neutral	human	0.0933793
638	11	human	head	neutral	human	0.862993
640	11	human	body	positive anticipation	human	0.129706
641	11	human	head	positive anticipation	human	0.872035
643	11	human	body	frustration	human	0.20844
644	11	human	head	frustration	human	0.751705
646	11	human	body	frustration	human	0.196067
647	11	human	head	frustration	human	0.735777
649	11	human	body	happiness	dog	0.166186
650	11	human	head	happiness	dog	0.548838
652	11	human	body	neutral	human	0.130649
653	11	human	head	neutral	human	0.832272
655	11	human	body	fear	human	0.123773
656	11	human	head	fear	human	0.825956
658	11	human	body	fear	human	0.198384
659	11	human	head	fear	human	0.753136
661	11	human	body	positive anticipation	human	0.0644491
662	11	human	head	positive anticipation	human	0.925636
664	11	human	body	happiness	dog	0.204588
665	11	human	head	happiness	dog	0.688984
667	12	human	body	positive anticipation	dog	0.0245942
668	12	human	head	positive anticipation	dog	0.933924
673	12	human	body	positive anticipation	dog	1e-07
674	12	human	head	positive anticipation	dog	0.966596
676	12	human	body	neutral	dog	0.0946554
677	12	human	head	neutral	dog	0.896343
679	12	human	body	neutral	dog	1e-07
680	12	human	head	neutral	dog	1
682	12	human	body	fear	dog	0.249498
683	12	human	head	fear	dog	0.6929
685	12	human	body	fear	dog	0.154423
686	12	human	head	fear	dog	0.75508
688	12	human	body	frustration	dog	0.089026
689	12	human	head	frustration	dog	0.835757
691	12	human	body	frustration	dog	0.279799
692	12	human	head	frustration	dog	0.612959
694	12	human	body	happiness	human	0.0516931
695	12	human	head	happiness	human	0.747659
697	12	human	body	happiness	human	0.0973843
698	12	human	head	happiness	human	0.837827
700	12	human	body	neutral	human	0.348063
701	12	human	head	neutral	human	0.615269
703	12	human	body	positive anticipation	human	0.536318
704	12	human	head	positive anticipation	human	0.401553
706	12	human	body	frustration	human	0.176979
707	12	human	head	frustration	human	0.805998
709	12	human	body	frustration	human	0.27675
710	12	human	head	frustration	human	0.600965
712	12	human	body	happiness	dog	0.261348
713	12	human	head	happiness	dog	0.412703
715	12	human	body	neutral	human	0.129055
716	12	human	head	neutral	human	0.624111
718	12	human	body	fear	human	0.341825
719	12	human	head	fear	human	0.561289
721	12	human	body	fear	human	0.441608
722	12	human	head	fear	human	0.462798
724	12	human	body	positive anticipation	human	0.491029
725	12	human	head	positive anticipation	human	0.503571
727	13	human	body	positive anticipation	dog	0.0254266
728	13	human	head	positive anticipation	dog	0.921044
733	13	human	body	positive anticipation	dog	0.050435
734	13	human	head	positive anticipation	dog	0.896033
736	13	human	body	neutral	dog	0.0176434
737	13	human	head	neutral	dog	0.968088
739	13	human	body	neutral	dog	0.0419281
740	13	human	head	neutral	dog	0.932211
742	13	human	body	fear	dog	0.0186153
743	13	human	head	fear	dog	0.929131
745	13	human	body	fear	dog	0.118383
746	13	human	head	fear	dog	0.801831
748	13	human	body	frustration	dog	0.0351628
749	13	human	head	frustration	dog	0.874419
751	13	human	body	frustration	dog	0.143363
752	13	human	head	frustration	dog	0.704524
754	13	human	body	happiness	human	0.0621958
755	13	human	head	happiness	human	0.365242
757	13	human	body	happiness	human	1e-07
758	13	human	head	happiness	human	0.299503
760	13	human	body	neutral	human	1e-07
761	13	human	head	neutral	human	0.567061
763	13	human	body	positive anticipation	human	0.336391
764	13	human	head	positive anticipation	human	0.634204
766	13	human	body	frustration	human	0.0840415
767	13	human	head	frustration	human	0.562559
769	13	human	body	frustration	human	0.15674
770	13	human	head	frustration	human	0.694567
772	13	human	body	happiness	dog	0.27047
773	13	human	head	happiness	dog	0.417099
775	13	human	body	neutral	human	0.0838888
776	13	human	head	neutral	human	0.0482848
778	13	human	body	fear	human	0.164607
779	13	human	head	fear	human	0.767978
781	13	human	body	fear	human	0.0986842
782	13	human	head	fear	human	0.665022
784	13	human	body	positive anticipation	human	0.249869
785	13	human	head	positive anticipation	human	0.744722
787	13	human	body	happiness	dog	0.207335
788	13	human	head	happiness	dog	0.720997
790	14	human	body	positive anticipation	dog	0.0261912
791	14	human	head	positive anticipation	dog	0.933891
796	14	human	body	positive anticipation	dog	1e-07
797	14	human	head	positive anticipation	dog	0.917952
799	14	human	body	neutral	dog	0.0215536
800	14	human	head	neutral	dog	0.921163
802	14	human	body	neutral	dog	0.0588325
803	14	human	head	neutral	dog	0.932763
805	14	human	body	fear	dog	0.349918
806	14	human	head	fear	dog	0.573806
808	14	human	body	fear	dog	0.35593
809	14	human	head	fear	dog	0.580234
811	14	human	body	frustration	dog	0.105599
812	14	human	head	frustration	dog	0.819694
814	14	human	body	frustration	dog	0.190493
815	14	human	head	frustration	dog	0.717453
817	14	human	body	happiness	human	0.895411
818	14	human	head	happiness	human	1e-07
820	14	human	body	happiness	human	0.0841794
821	14	human	head	happiness	human	0.51819
823	14	human	body	neutral	human	0.174638
824	14	human	head	neutral	human	0.776789
826	14	human	body	positive anticipation	human	0.199464
827	14	human	head	positive anticipation	human	0.772616
829	14	human	body	frustration	human	0.376171
830	14	human	head	frustration	human	0.595077
832	14	human	body	frustration	human	0.341784
833	14	human	head	frustration	human	0.574533
835	14	human	body	happiness	dog	0.423083
836	14	human	head	happiness	dog	0.388691
838	14	human	body	neutral	human	0.505807
839	14	human	head	neutral	human	0.354818
841	14	human	body	fear	human	0.224274
842	14	human	head	fear	human	0.724274
844	14	human	body	fear	human	0.0691126
845	14	human	head	fear	human	0.891638
847	14	human	body	positive anticipation	human	0.371458
848	14	human	head	positive anticipation	human	0.612914
850	14	human	body	happiness	dog	0.253393
851	14	human	head	happiness	dog	0.65285
853	15	human	body	positive anticipation	dog	1e-07
854	15	human	head	positive anticipation	dog	0.912243
859	15	human	body	positive anticipation	dog	0.0914855
860	15	human	head	positive anticipation	dog	0.861413
862	15	human	body	neutral	dog	0.0315007
863	15	human	head	neutral	dog	0.910456
865	15	human	body	neutral	dog	1e-07
866	15	human	head	neutral	dog	1
868	15	human	body	fear	dog	0.113115
869	15	human	head	fear	dog	0.797759
871	15	human	body	fear	dog	0.106223
872	15	human	head	fear	dog	0.80979
874	15	human	body	frustration	dog	0.162746
875	15	human	head	frustration	dog	0.775313
877	15	human	body	frustration	dog	0.187057
878	15	human	head	frustration	dog	0.667475
880	15	human	body	happiness	human	0.0614801
881	15	human	head	happiness	human	0.862808
883	15	human	body	happiness	human	0.148779
884	15	human	head	happiness	human	0.758875
886	15	human	body	neutral	human	0.253211
887	15	human	head	neutral	human	0.682367
889	15	human	body	positive anticipation	human	0.985218
890	15	human	head	positive anticipation	human	1e-07
892	15	human	body	frustration	human	0.372591
893	15	human	head	frustration	human	0.590553
895	15	human	body	frustration	human	0.579523
896	15	human	head	frustration	human	0.318688
898	15	human	body	happiness	dog	0.166667
899	15	human	head	happiness	dog	0.549892
901	15	human	body	neutral	human	0.267145
902	15	human	head	neutral	human	0.741467
904	15	human	body	fear	human	0.34902
905	15	human	head	fear	human	0.575381
907	15	human	body	fear	human	0.304396
908	15	human	head	fear	human	0.58022
910	15	human	body	positive anticipation	human	0.766695
911	15	human	head	positive anticipation	human	0.212744
913	16	human	body	positive anticipation	dog	1e-07
914	16	human	head	positive anticipation	dog	0.973937
919	16	human	body	positive anticipation	dog	1e-07
920	16	human	head	positive anticipation	dog	0.938084
922	16	human	body	neutral	dog	0.0163394
923	16	human	head	neutral	dog	0.974631
925	16	human	body	neutral	dog	0.0225782
926	16	human	head	neutral	dog	0.977422
928	16	human	body	fear	dog	0.0767713
929	16	human	head	fear	dog	0.876377
931	16	human	body	fear	dog	0.109423
932	16	human	head	fear	dog	0.830408
934	16	human	body	frustration	dog	0.0457143
935	16	human	head	frustration	dog	0.911502
937	16	human	body	frustration	dog	0.147725
938	16	human	head	frustration	dog	0.753613
940	16	human	body	happiness	human	0.0145631
941	16	human	head	happiness	human	0.945215
943	16	human	body	happiness	human	0.256039
944	16	human	head	happiness	human	0.512077
946	16	human	body	neutral	human	0.735294
947	16	human	head	neutral	human	0.264706
949	16	human	body	positive anticipation	human	0.134213
950	16	human	head	positive anticipation	human	0.841221
952	16	human	body	frustration	human	0.072711
953	16	human	head	frustration	human	0.894749
955	16	human	body	frustration	human	0.184305
956	16	human	head	frustration	human	0.748203
958	16	human	body	happiness	dog	0.204269
959	16	human	head	happiness	dog	0.459801
961	16	human	body	neutral	human	0.14828
962	16	human	head	neutral	human	0.88042
964	16	human	body	fear	human	0.176612
965	16	human	head	fear	human	0.807507
967	16	human	body	fear	human	0.284502
968	16	human	head	fear	human	0.65825
970	16	human	body	positive anticipation	human	0.291326
971	16	human	head	positive anticipation	human	0.692308
973	17	human	body	positive anticipation	dog	1e-07
974	17	human	head	positive anticipation	dog	0.978648
979	17	human	body	positive anticipation	dog	0.0404218
980	17	human	head	positive anticipation	dog	0.903193
982	17	human	body	neutral	dog	0.0609358
983	17	human	head	neutral	dog	0.92383
985	17	human	body	neutral	dog	1e-07
986	17	human	head	neutral	dog	0.999839
988	17	human	body	fear	dog	0.135914
989	17	human	head	fear	dog	0.812301
991	17	human	body	fear	dog	0.0431632
992	17	human	head	fear	dog	0.893352
994	17	human	body	frustration	dog	0.0406552
995	17	human	head	frustration	dog	0.889734
997	17	human	body	frustration	dog	0.30697
998	17	human	head	frustration	dog	0.572589
1000	17	human	body	happiness	human	0.0677472
1001	17	human	head	happiness	human	0.787106
1003	17	human	body	happiness	human	0.0190792
1004	17	human	head	happiness	human	0.802986
1006	17	human	body	neutral	human	0.133102
1007	17	human	head	neutral	human	0.712024
1009	17	human	body	positive anticipation	human	0.0638686
1010	17	human	head	positive anticipation	human	0.928376
1012	17	human	body	frustration	human	0.017316
1013	17	human	head	frustration	human	0.955411
1015	17	human	body	frustration	human	0.158688
1016	17	human	head	frustration	human	0.764639
1018	17	human	body	happiness	dog	0.253892
1019	17	human	head	happiness	dog	0.40459
1021	17	human	body	neutral	human	0.0800703
1022	17	human	head	neutral	human	0.870865
1024	17	human	body	fear	human	0.213317
1025	17	human	head	fear	human	0.705302
1027	17	human	body	fear	human	0.273456
1028	17	human	head	fear	human	0.660342
1030	17	human	body	positive anticipation	human	0.0685877
1031	17	human	head	positive anticipation	human	0.700081
1033	17	human	body	happiness	dog	0.216027
1034	17	human	head	happiness	dog	0.71888
1036	18	human	body	positive anticipation	dog	1e-07
1037	18	human	head	positive anticipation	dog	0.935629
1042	18	human	body	positive anticipation	dog	0.199555
1043	18	human	head	positive anticipation	dog	0.776261
1045	18	human	body	neutral	dog	0.105387
1046	18	human	head	neutral	dog	0.867749
1048	18	human	body	neutral	dog	1e-07
1049	18	human	head	neutral	dog	0.976062
1051	18	human	body	fear	dog	0.126165
1052	18	human	head	fear	dog	0.77509
1054	18	human	body	fear	dog	0.142124
1055	18	human	head	fear	dog	0.789156
1057	18	human	body	frustration	dog	0.120886
1058	18	human	head	frustration	dog	0.779631
1060	18	human	body	frustration	dog	0.115912
1061	18	human	head	frustration	dog	0.81173
1063	18	human	body	happiness	human	0.153552
1064	18	human	head	happiness	human	0.784297
1066	18	human	body	happiness	human	0.14962
1067	18	human	head	happiness	human	0.793322
1069	18	human	body	neutral	human	0.0261711
1070	18	human	head	neutral	human	0.935331
1072	18	human	body	positive anticipation	human	0.253433
1073	18	human	head	positive anticipation	human	0.723922
1075	18	human	body	frustration	human	0.132429
1076	18	human	head	frustration	human	0.830604
1078	18	human	body	frustration	human	0.152953
1079	18	human	head	frustration	human	0.735334
1081	18	human	body	happiness	dog	0.25
1082	18	human	head	happiness	dog	0.384404
1084	18	human	body	neutral	human	0.471599
1085	18	human	head	neutral	human	0.535084
1087	18	human	body	fear	human	0.232332
1088	18	human	head	fear	human	0.753575
1090	18	human	body	fear	human	0.10926
1091	18	human	head	fear	human	0.749944
1093	18	human	body	positive anticipation	human	0.227802
1094	18	human	head	positive anticipation	human	0.750182
1096	18	human	body	happiness	dog	0.368784
1097	18	human	head	happiness	dog	0.560561
1099	19	human	body	positive anticipation	dog	0.0834542
1100	19	human	head	positive anticipation	dog	0.854197
1105	19	human	body	positive anticipation	dog	0.026619
1106	19	human	head	positive anticipation	dog	0.870679
1108	19	human	body	neutral	dog	0.164624
1109	19	human	head	neutral	dog	0.801193
1111	19	human	body	neutral	dog	1e-07
1112	19	human	head	neutral	dog	1
1114	19	human	body	fear	dog	0.107769
1115	19	human	head	fear	dog	0.640858
1117	19	human	body	fear	dog	0.226933
1118	19	human	head	fear	dog	0.689492
1120	19	human	body	frustration	dog	0.219863
1121	19	human	head	frustration	dog	0.701437
1123	19	human	body	frustration	dog	0.156554
1124	19	human	head	frustration	dog	0.575281
1126	19	human	body	happiness	human	0.485646
1127	19	human	head	happiness	human	0.428628
1129	19	human	body	happiness	human	0.271709
1130	19	human	head	happiness	human	0.672269
1132	19	human	body	neutral	human	0.234621
1133	19	human	head	neutral	human	0.686287
1135	19	human	body	positive anticipation	human	0.339302
1136	19	human	head	positive anticipation	human	0.632945
1138	19	human	body	frustration	human	0.348018
1139	19	human	head	frustration	human	0.542731
1141	19	human	body	frustration	human	0.285171
1142	19	human	head	frustration	human	0.711407
1144	19	human	body	happiness	dog	0.0739109
1145	19	human	head	happiness	dog	0.599853
1147	19	human	body	neutral	human	0.361785
1148	19	human	head	neutral	human	0.573392
1150	19	human	body	fear	human	0.278008
1151	19	human	head	fear	human	0.695851
1153	19	human	body	fear	human	0.765991
1154	19	human	head	fear	human	0.113514
1156	19	human	body	positive anticipation	human	0.292147
1157	19	human	head	positive anticipation	human	0.659762
1159	19	human	body	happiness	dog	0.334599
1160	19	human	head	happiness	dog	0.63028
1162	20	human	body	positive anticipation	dog	0.0278415
1163	20	human	head	positive anticipation	dog	0.897478
1168	20	human	body	positive anticipation	dog	0.210009
1169	20	human	head	positive anticipation	dog	0.761113
1171	20	human	body	neutral	dog	0.2392
1172	20	human	head	neutral	dog	0.723359
1174	20	human	body	neutral	dog	0.130016
1175	20	human	head	neutral	dog	0.843018
1177	20	human	body	fear	dog	0.173044
1178	20	human	head	fear	dog	0.762614
1180	20	human	body	fear	dog	0.309979
1181	20	human	head	fear	dog	0.641619
1183	20	human	body	frustration	dog	0.120463
1184	20	human	head	frustration	dog	0.769266
1186	20	human	body	frustration	dog	0.283389
1187	20	human	head	frustration	dog	0.58606
1189	20	human	body	happiness	human	0.120352
1190	20	human	head	happiness	human	0.762044
1192	20	human	body	happiness	human	0.200885
1193	20	human	head	happiness	human	0.716814
1195	20	human	body	neutral	human	0.4365
1196	20	human	head	neutral	human	0.354414
1198	20	human	body	positive anticipation	human	0.280532
1199	20	human	head	positive anticipation	human	0.673952
1201	20	human	body	frustration	human	0.291418
1202	20	human	head	frustration	human	0.531207
1204	20	human	body	frustration	human	0.378051
1205	20	human	head	frustration	human	0.536426
1207	20	human	body	happiness	dog	0.316812
1208	20	human	head	happiness	dog	0.386886
1210	20	human	body	neutral	human	0.195694
1211	20	human	head	neutral	human	0.764593
1213	20	human	body	fear	human	0.170258
1214	20	human	head	fear	human	0.739706
1216	20	human	body	fear	human	0.327052
1217	20	human	head	fear	human	0.638836
1219	20	human	body	positive anticipation	human	0.335797
1220	20	human	head	positive anticipation	human	0.6472
1222	20	human	body	happiness	dog	0.213658
1223	20	human	head	happiness	dog	0.740648
1225	21	human	body	positive anticipation	dog	1e-07
1226	21	human	head	positive anticipation	dog	0.912966
1231	21	human	body	positive anticipation	dog	0.00313526
1232	21	human	head	positive anticipation	dog	0.888474
1234	21	human	body	neutral	dog	0.195066
1235	21	human	head	neutral	dog	0.784839
1237	21	human	body	neutral	dog	0.0324808
1238	21	human	head	neutral	dog	0.967519
1240	21	human	body	fear	dog	0.27868
1241	21	human	head	fear	dog	0.626987
1243	21	human	body	fear	dog	0.566652
1244	21	human	head	fear	dog	0.407013
1246	21	human	body	frustration	dog	0.18035
1247	21	human	head	frustration	dog	0.735905
1249	21	human	body	frustration	dog	0.212001
1250	21	human	head	frustration	dog	0.667128
1252	21	human	body	happiness	human	0.292156
1253	21	human	head	happiness	human	0.651573
1255	21	human	body	happiness	human	0.321844
1256	21	human	head	happiness	human	0.628469
1258	21	human	body	neutral	human	0.154598
1259	21	human	head	neutral	human	0.806104
1261	21	human	body	positive anticipation	human	0.328815
1262	21	human	head	positive anticipation	human	0.532134
1264	21	human	body	frustration	human	0.0814941
1265	21	human	head	frustration	human	0.89219
1267	21	human	body	frustration	human	0.196267
1268	21	human	head	frustration	human	0.625308
1270	21	human	body	happiness	dog	0.180745
1271	21	human	head	happiness	dog	0.419286
1273	21	human	body	neutral	human	0.685626
1274	21	human	head	neutral	human	0.309925
1276	21	human	body	fear	human	0.243908
1277	21	human	head	fear	human	0.67315
1279	21	human	body	fear	human	0.150208
1280	21	human	head	fear	human	0.813663
1282	21	human	body	positive anticipation	human	0.45355
1283	21	human	head	positive anticipation	human	0.533421
1285	21	human	body	happiness	dog	0.242897
1286	21	human	head	happiness	dog	0.631346
1288	22	human	body	positive anticipation	dog	0.0212283
1289	22	human	head	positive anticipation	dog	0.890131
1294	22	human	body	positive anticipation	dog	0.0351504
1295	22	human	head	positive anticipation	dog	0.888889
1297	22	human	body	neutral	dog	0.0207953
1298	22	human	head	neutral	dog	0.957707
1300	22	human	body	neutral	dog	1e-07
1301	22	human	head	neutral	dog	0.999846
1303	22	human	body	fear	dog	0.168356
1304	22	human	head	fear	dog	0.757354
1306	22	human	body	fear	dog	0.0679233
1307	22	human	head	fear	dog	0.863341
1309	22	human	body	frustration	dog	0.114607
1310	22	human	head	frustration	dog	0.809242
1312	22	human	body	frustration	dog	0.110583
1313	22	human	head	frustration	dog	0.741856
1315	22	human	body	happiness	human	0.0664894
1316	22	human	head	happiness	human	0.848582
1318	22	human	body	happiness	human	1e-07
1319	22	human	head	happiness	human	1e-07
1321	22	human	body	neutral	human	0.137069
1322	22	human	head	neutral	human	0.784219
1324	22	human	body	positive anticipation	human	0.984948
1325	22	human	head	positive anticipation	human	1e-07
1327	22	human	body	frustration	human	0.131055
1328	22	human	head	frustration	human	0.848348
1330	22	human	body	frustration	human	0.261146
1331	22	human	head	frustration	human	0.65277
1333	22	human	body	happiness	dog	0.265741
1334	22	human	head	happiness	dog	0.383333
1336	22	human	body	neutral	human	0.148798
1337	22	human	head	neutral	human	0.783463
1339	22	human	body	fear	human	0.0312105
1340	22	human	head	fear	human	0.901729
1342	22	human	body	fear	human	1e-07
1343	22	human	head	fear	human	1e-07
1345	22	human	body	positive anticipation	human	0.213762
1346	22	human	head	positive anticipation	human	0.760322
1348	22	human	body	happiness	dog	0.333952
1349	22	human	head	happiness	dog	0.616651
1351	23	human	body	positive anticipation	dog	1e-07
1352	23	human	head	positive anticipation	dog	0.944333
1357	23	human	body	positive anticipation	dog	0.0593147
1358	23	human	head	positive anticipation	dog	0.877483
1360	23	human	body	neutral	dog	0.196403
1361	23	human	head	neutral	dog	0.790672
1363	23	human	body	neutral	dog	1e-07
1364	23	human	head	neutral	dog	1
1366	23	human	body	fear	dog	0.0905256
1367	23	human	head	fear	dog	0.810026
1369	23	human	body	fear	dog	0.195306
1370	23	human	head	fear	dog	0.750652
1372	23	human	body	frustration	dog	0.0677624
1373	23	human	head	frustration	dog	0.847463
1375	23	human	body	frustration	dog	0.116523
1376	23	human	head	frustration	dog	0.752668
1378	23	human	body	happiness	human	0.10233
1379	23	human	head	happiness	human	0.856974
1381	23	human	body	happiness	human	0.833727
1382	23	human	head	happiness	human	0.168634
1384	23	human	body	neutral	human	0.880812
1385	23	human	head	neutral	human	0.0738007
1387	23	human	body	positive anticipation	human	0.451334
1388	23	human	head	positive anticipation	human	0.397754
1390	23	human	body	frustration	human	0.454352
1391	23	human	head	frustration	human	0.113588
1393	23	human	body	frustration	human	0.27209
1394	23	human	head	frustration	human	0.619812
1396	23	human	body	happiness	dog	0.265719
1397	23	human	head	happiness	dog	0.462364
1399	23	human	body	neutral	human	0.219702
1400	23	human	head	neutral	human	0.400356
1402	23	human	body	fear	human	0.899516
1403	23	human	head	fear	human	0.062954
1405	23	human	body	fear	human	0.366194
1406	23	human	head	fear	human	0.551089
1408	23	human	body	positive anticipation	human	0.473584
1409	23	human	head	positive anticipation	human	0.514782
1411	24	human	body	positive anticipation	dog	0.0699254
1412	24	human	head	positive anticipation	dog	0.873571
1417	24	human	body	positive anticipation	dog	0.0592186
1418	24	human	head	positive anticipation	dog	0.860043
1420	24	human	body	neutral	dog	0.196308
1421	24	human	head	neutral	dog	0.775692
1423	24	human	body	neutral	dog	0.0687562
1424	24	human	head	neutral	dog	0.904332
1426	24	human	body	fear	dog	0.0946957
1427	24	human	head	fear	dog	0.862512
1429	24	human	body	fear	dog	0.238726
1430	24	human	head	fear	dog	0.705611
1432	24	human	body	frustration	dog	0.161476
1433	24	human	head	frustration	dog	0.784797
1435	24	human	body	frustration	dog	0.351805
1436	24	human	head	frustration	dog	0.553069
1438	24	human	body	happiness	human	0.308865
1439	24	human	head	happiness	human	0.641331
1441	24	human	body	happiness	human	0.301317
1442	24	human	head	happiness	human	0.559276
1444	24	human	body	neutral	human	0.422888
1445	24	human	head	neutral	human	0.520977
1447	24	human	body	positive anticipation	human	0.376021
1448	24	human	head	positive anticipation	human	0.556193
1450	24	human	body	frustration	human	0.309013
1451	24	human	head	frustration	human	0.622318
1453	24	human	body	frustration	human	0.0674266
1454	24	human	head	frustration	human	0.793856
1456	24	human	body	happiness	dog	0.209422
1457	24	human	head	happiness	dog	0.547696
1459	24	human	body	neutral	human	0.714334
1460	24	human	head	neutral	human	0.213573
1462	24	human	body	fear	human	0.385866
1463	24	human	head	fear	human	0.522968
1465	24	human	body	fear	human	0.384563
1466	24	human	head	fear	human	0.516976
1468	24	human	body	positive anticipation	human	0.174406
1469	24	human	head	positive anticipation	human	0.766927
1471	25	human	body	positive anticipation	dog	0.0368696
1472	25	human	head	positive anticipation	dog	0.745913
1477	25	human	body	positive anticipation	dog	0.0273547
1478	25	human	head	positive anticipation	dog	0.921355
1480	25	human	body	neutral	dog	0.15927
1481	25	human	head	neutral	dog	0.810417
1483	25	human	body	neutral	dog	0.0815515
1484	25	human	head	neutral	dog	0.918449
1486	25	human	body	fear	dog	0.190061
1487	25	human	head	fear	dog	0.668685
1489	25	human	body	fear	dog	0.17404
1490	25	human	head	fear	dog	0.743478
1492	25	human	body	frustration	dog	0.131599
1493	25	human	head	frustration	dog	0.771064
1495	25	human	body	frustration	dog	0.0738074
1496	25	human	head	frustration	dog	0.845185
1498	25	human	body	happiness	human	0.0457153
1499	25	human	head	happiness	human	0.882574
1501	25	human	body	happiness	human	0.171574
1502	25	human	head	happiness	human	0.795038
1504	25	human	body	neutral	human	0.245386
1505	25	human	head	neutral	human	0.672886
1507	25	human	body	positive anticipation	human	0.534284
1508	25	human	head	positive anticipation	human	0.370853
1510	25	human	body	frustration	human	0.301992
1511	25	human	head	frustration	human	0.629281
1513	25	human	body	frustration	human	0.421565
1514	25	human	head	frustration	human	0.497568
1516	25	human	body	happiness	dog	0.248917
1517	25	human	head	happiness	dog	0.432237
1519	25	human	body	neutral	human	0.190856
1520	25	human	head	neutral	human	0.760432
1522	25	human	body	fear	human	0.364292
1523	25	human	head	fear	human	0.608567
1525	25	human	body	fear	human	0.259684
1526	25	human	head	fear	human	0.688975
1528	25	human	body	positive anticipation	human	0.331734
1529	25	human	head	positive anticipation	human	0.611255
1531	25	human	body	happiness	dog	0.379705
1532	25	human	head	happiness	dog	0.530773
1534	26	human	body	positive anticipation	dog	0.0906593
1535	26	human	head	positive anticipation	dog	0.860806
1540	26	human	body	positive anticipation	dog	0.211334
1541	26	human	head	positive anticipation	dog	0.724856
1543	26	human	body	neutral	dog	1e-07
1544	26	human	head	neutral	dog	0.995492
1546	26	human	body	neutral	dog	1e-07
1547	26	human	head	neutral	dog	1
1549	26	human	body	fear	dog	0.32202
1550	26	human	head	fear	dog	0.568204
1552	26	human	body	fear	dog	0.395422
1553	26	human	head	fear	dog	0.57622
1555	26	human	body	frustration	dog	0.105151
1556	26	human	head	frustration	dog	0.831502
1558	26	human	body	frustration	dog	0.341463
1559	26	human	head	frustration	dog	0.573868
1561	26	human	body	happiness	human	0.159195
1562	26	human	head	happiness	human	0.788361
1564	26	human	body	happiness	human	0.194329
1565	26	human	head	happiness	human	0.687241
1567	26	human	body	neutral	human	0.137116
1568	26	human	head	neutral	human	0.701946
1570	26	human	body	positive anticipation	human	0.408333
1571	26	human	head	positive anticipation	human	0.563739
1573	26	human	body	frustration	human	0.13272
1574	26	human	head	frustration	human	1e-07
1576	26	human	body	frustration	human	0.385376
1577	26	human	head	frustration	human	0.547099
1579	26	human	body	happiness	dog	0.475107
1580	26	human	head	happiness	dog	0.205864
1582	26	human	body	neutral	human	0.676848
1583	26	human	head	neutral	human	0.172932
1585	26	human	body	fear	human	0.219737
1586	26	human	head	fear	human	0.694334
1588	26	human	body	fear	human	0.283213
1589	26	human	head	fear	human	0.340994
1591	26	human	body	positive anticipation	human	0.194347
1592	26	human	head	positive anticipation	human	0.785416
1594	27	human	body	positive anticipation	dog	1e-07
1595	27	human	head	positive anticipation	dog	0.913816
1600	27	human	body	positive anticipation	dog	0.0600613
1601	27	human	head	positive anticipation	dog	0.86047
1603	27	human	body	neutral	dog	0.142199
1604	27	human	head	neutral	dog	0.784111
1606	27	human	body	neutral	dog	1e-07
1607	27	human	head	neutral	dog	0.975303
1609	27	human	body	fear	dog	0.236608
1610	27	human	head	fear	dog	0.687488
1612	27	human	body	fear	dog	0.225648
1613	27	human	head	fear	dog	0.718362
1615	27	human	body	frustration	dog	0.382182
1616	27	human	head	frustration	dog	0.451291
1618	27	human	body	frustration	dog	0.162449
1619	27	human	head	frustration	dog	0.678776
1621	27	human	body	happiness	human	0.208072
1622	27	human	head	happiness	human	0.749103
1624	27	human	body	happiness	human	0.0540765
1625	27	human	head	happiness	human	0.785358
1627	27	human	body	neutral	human	0.771429
1628	27	human	head	neutral	human	0.228571
1630	27	human	body	positive anticipation	human	0.309626
1631	27	human	head	positive anticipation	human	0.651872
1633	27	human	body	frustration	human	0.458716
1634	27	human	head	frustration	human	0.269113
1636	27	human	body	frustration	human	0.693473
1637	27	human	head	frustration	human	0.177786
1639	27	human	body	happiness	dog	0.251861
1640	27	human	head	happiness	dog	0.293626
1642	27	human	body	neutral	human	0.508653
1643	27	human	head	neutral	human	0.196539
1645	27	human	body	fear	human	0.125467
1646	27	human	head	fear	human	0.804705
1648	27	human	body	fear	human	0.983315
1649	27	human	head	fear	human	0.032831
1651	27	human	body	positive anticipation	human	0.536424
1652	27	human	head	positive anticipation	human	0.419111
1654	28	human	body	positive anticipation	dog	0.112846
1655	28	human	head	positive anticipation	dog	0.803284
1660	28	human	body	positive anticipation	dog	0.108468
1661	28	human	head	positive anticipation	dog	0.85657
1663	28	human	body	neutral	dog	0.280056
1664	28	human	head	neutral	dog	0.665605
1666	28	human	body	neutral	dog	0.180784
1667	28	human	head	neutral	dog	0.685367
1669	28	human	body	fear	dog	0.204716
1670	28	human	head	fear	dog	0.725906
1672	28	human	body	fear	dog	0.260921
1673	28	human	head	fear	dog	0.67503
1675	28	human	body	frustration	dog	0.0923216
1676	28	human	head	frustration	dog	0.813245
1678	28	human	body	frustration	dog	0.166489
1679	28	human	head	frustration	dog	0.725962
1681	28	human	body	happiness	human	0.120971
1682	28	human	head	happiness	human	0.79143
1684	28	human	body	happiness	human	0.226739
1685	28	human	head	happiness	human	0.705993
1687	28	human	body	neutral	human	0.255468
1688	28	human	head	neutral	human	0.713235
1690	28	human	body	positive anticipation	human	0.37942
1691	28	human	head	positive anticipation	human	0.612874
1693	28	human	body	frustration	human	0.16619
1694	28	human	head	frustration	human	0.805635
1696	28	human	body	frustration	human	0.413286
1697	28	human	head	frustration	human	0.512052
1699	28	human	body	happiness	dog	0.316183
1700	28	human	head	happiness	dog	0.36916
1702	28	human	body	neutral	human	0.123241
1703	28	human	head	neutral	human	0.818822
1705	28	human	body	fear	human	0.31928
1706	28	human	head	fear	human	0.618797
1708	28	human	body	fear	human	0.234402
1709	28	human	head	fear	human	0.644497
1711	28	human	body	positive anticipation	human	0.389224
1712	28	human	head	positive anticipation	human	0.599472
1714	28	human	body	happiness	dog	0.21684
1715	28	human	head	happiness	dog	0.675433
1717	29	human	body	positive anticipation	dog	0.103324
1718	29	human	head	positive anticipation	dog	0.799559
1723	29	human	body	positive anticipation	dog	0.172407
1724	29	human	head	positive anticipation	dog	0.70329
1726	29	human	body	neutral	dog	0.0300489
1727	29	human	head	neutral	dog	0.906534
1729	29	human	body	neutral	dog	0.0957546
1730	29	human	head	neutral	dog	0.87133
1732	29	human	body	fear	dog	0.096845
1733	29	human	head	fear	dog	0.777157
1735	29	human	body	fear	dog	0.168961
1736	29	human	head	fear	dog	0.702193
1738	29	human	body	frustration	dog	0.0908756
1739	29	human	head	frustration	dog	0.855592
1741	29	human	body	frustration	dog	0.11659
1742	29	human	head	frustration	dog	0.8201
1744	29	human	body	happiness	human	0.253687
1745	29	human	head	happiness	human	0.649498
1747	29	human	body	happiness	human	0.493909
1748	29	human	head	happiness	human	0.444121
1750	29	human	body	neutral	human	0.312789
1751	29	human	head	neutral	human	0.636888
1753	29	human	body	positive anticipation	human	0.386232
1754	29	human	head	positive anticipation	human	0.581976
1756	29	human	body	frustration	human	0.251175
1757	29	human	head	frustration	human	0.710963
1759	29	human	body	frustration	human	0.300549
1760	29	human	head	frustration	human	0.618661
1762	29	human	body	happiness	dog	0.240839
1763	29	human	head	happiness	dog	0.392715
1765	29	human	body	neutral	human	0.348036
1766	29	human	head	neutral	human	0.591735
1768	29	human	body	fear	human	0.412225
1769	29	human	head	fear	human	0.501389
1771	29	human	body	fear	human	0.404957
1772	29	human	head	fear	human	0.522739
1774	29	human	body	positive anticipation	human	0.322674
1775	29	human	head	positive anticipation	human	0.636064
1777	29	human	body	happiness	dog	0.298261
1778	29	human	head	happiness	dog	0.596812
1780	30	human	body	positive anticipation	dog	1e-07
1781	30	human	head	positive anticipation	dog	0.932581
1786	30	human	body	positive anticipation	dog	0.062954
1787	30	human	head	positive anticipation	dog	0.859413
1789	30	human	body	neutral	dog	0.196308
1790	30	human	head	neutral	dog	0.785532
1792	30	human	body	neutral	dog	0.0102992
1793	30	human	head	neutral	dog	0.989701
1795	30	human	body	fear	dog	0.236923
1796	30	human	head	fear	dog	0.673333
1798	30	human	body	fear	dog	0.0926988
1799	30	human	head	fear	dog	0.839715
1801	30	human	body	frustration	dog	0.131563
1802	30	human	head	frustration	dog	0.777434
1804	30	human	body	frustration	dog	0.112424
1805	30	human	head	frustration	dog	0.744044
1807	30	human	body	happiness	human	0.961347
1808	30	human	head	happiness	human	1e-07
1810	30	human	body	happiness	human	0.0229479
1811	30	human	head	happiness	human	0.887246
1813	30	human	body	neutral	human	0.00805153
1814	30	human	head	neutral	human	0.927939
1816	30	human	body	positive anticipation	human	0.308491
1817	30	human	head	positive anticipation	human	0.662898
1819	30	human	body	frustration	human	0.248702
1820	30	human	head	frustration	human	0.682633
1822	30	human	body	frustration	human	0.676542
1823	30	human	head	frustration	human	0.170294
1825	30	human	body	happiness	dog	0.286856
1826	30	human	head	happiness	dog	0.414385
1828	30	human	body	neutral	human	0.810138
1829	30	human	head	neutral	human	0.134816
1831	30	human	body	fear	human	0.217473
1832	30	human	head	fear	human	0.738846
1834	30	human	body	fear	human	0.217352
1835	30	human	head	fear	human	0.680233
1837	30	human	body	positive anticipation	human	0.13901
1838	30	human	head	positive anticipation	human	0.855167
1840	31	human	body	positive anticipation	dog	1e-07
1841	31	human	head	positive anticipation	dog	0.931324
1846	31	human	body	positive anticipation	dog	0.0913151
1847	31	human	head	positive anticipation	dog	0.877579
1849	31	human	body	neutral	dog	0.220923
1850	31	human	head	neutral	dog	0.749842
1852	31	human	body	neutral	dog	0.0102378
1853	31	human	head	neutral	dog	0.989762
1855	31	human	body	fear	dog	0.154805
1856	31	human	head	fear	dog	0.797576
1858	31	human	body	fear	dog	0.301592
1859	31	human	head	fear	dog	0.631283
1861	31	human	body	frustration	dog	0.100533
1862	31	human	head	frustration	dog	0.816499
1864	31	human	body	frustration	dog	0.169381
1865	31	human	head	frustration	dog	0.752986
1867	31	human	body	happiness	human	0.0501702
1868	31	human	head	happiness	human	0.898943
1870	31	human	body	happiness	human	0.0260756
1871	31	human	head	happiness	human	0.870274
1873	31	human	body	neutral	human	0.0314573
1874	31	human	head	neutral	human	0.930074
1876	31	human	body	positive anticipation	human	0.384086
1877	31	human	head	positive anticipation	human	0.600475
1879	31	human	body	frustration	human	0.218354
1880	31	human	head	frustration	human	0.711799
1882	31	human	body	frustration	human	0.140524
1883	31	human	head	frustration	human	0.775635
1885	31	human	body	happiness	dog	0.378306
1886	31	human	head	happiness	dog	0.344655
1888	31	human	body	neutral	human	0.143352
1889	31	human	head	neutral	human	0.799406
1891	31	human	body	fear	human	0.368477
1892	31	human	head	fear	human	0.580624
1894	31	human	body	fear	human	0.148759
1895	31	human	head	fear	human	0.792594
1897	31	human	body	positive anticipation	human	0.223247
1898	31	human	head	positive anticipation	human	0.754244
1900	32	human	body	positive anticipation	dog	1e-07
1901	32	human	head	positive anticipation	dog	0.958982
1906	32	human	body	positive anticipation	dog	0.0262498
1907	32	human	head	positive anticipation	dog	0.941012
1909	32	human	body	neutral	dog	0.0361236
1910	32	human	head	neutral	dog	0.886697
1912	32	human	body	neutral	dog	0.132471
1913	32	human	head	neutral	dog	0.867529
1915	32	human	body	fear	dog	0.0891121
1916	32	human	head	fear	dog	0.85499
1918	32	human	body	fear	dog	0.300071
1919	32	human	head	fear	dog	0.655011
1921	32	human	body	frustration	dog	0.0464551
1922	32	human	head	frustration	dog	0.894082
1924	32	human	body	frustration	dog	0.184811
1925	32	human	head	frustration	dog	0.691804
1927	32	human	body	happiness	human	1e-07
1928	32	human	head	happiness	human	0.882763
1930	32	human	body	happiness	human	0.0212625
1931	32	human	head	happiness	human	0.885271
1933	32	human	body	neutral	human	0.135276
1934	32	human	head	neutral	human	0.732057
1936	32	human	body	positive anticipation	human	0.185879
1937	32	human	head	positive anticipation	human	0.753666
1939	32	human	body	frustration	human	0.121433
1940	32	human	head	frustration	human	0.851319
1942	32	human	body	frustration	human	0.225344
1943	32	human	head	frustration	human	0.693004
1945	32	human	body	happiness	dog	0.242583
1946	32	human	head	happiness	dog	0.40036
1948	32	human	body	neutral	human	0.135307
1949	32	human	head	neutral	human	0.813754
1951	32	human	body	fear	human	0.0294298
1952	32	human	head	fear	human	0.905579
1954	32	human	body	fear	human	0.347916
1955	32	human	head	fear	human	0.592992
1957	32	human	body	positive anticipation	human	0.17563
1958	32	human	head	positive anticipation	human	0.810756
1960	32	human	body	happiness	dog	0.224227
1961	32	human	head	happiness	dog	0.723055
1963	33	human	body	positive anticipation	dog	0.0556738
1964	33	human	head	positive anticipation	dog	0.886032
1969	33	human	body	positive anticipation	dog	0.151435
1970	33	human	head	positive anticipation	dog	0.818621
1972	33	human	body	neutral	dog	0.192787
1973	33	human	head	neutral	dog	0.784929
1975	33	human	body	neutral	dog	0.0254291
1976	33	human	head	neutral	dog	0.974412
1978	33	human	body	fear	dog	0.221251
1979	33	human	head	fear	dog	0.705111
1981	33	human	body	fear	dog	0.332967
1982	33	human	head	fear	dog	0.565511
1984	33	human	body	frustration	dog	0.161613
1985	33	human	head	frustration	dog	0.779388
1987	33	human	body	frustration	dog	0.0740608
1988	33	human	head	frustration	dog	0.810174
1990	33	human	body	happiness	human	0.0464012
1991	33	human	head	happiness	human	0.922543
1993	33	human	body	happiness	human	0.152701
1994	33	human	head	happiness	human	0.753892
1996	33	human	body	neutral	human	0.170727
1997	33	human	head	neutral	human	0.7826
1999	33	human	body	positive anticipation	human	0.166322
2000	33	human	head	positive anticipation	human	0.812054
2002	33	human	body	frustration	human	0.326289
2003	33	human	head	frustration	human	0.651897
2005	33	human	body	frustration	human	0.265138
2006	33	human	head	frustration	human	0.651773
2008	33	human	body	happiness	dog	0.203556
2009	33	human	head	happiness	dog	0.490583
2011	33	human	body	neutral	human	0.21816
2012	33	human	head	neutral	human	0.606301
2014	33	human	body	fear	human	0.193464
2015	33	human	head	fear	human	0.767653
2017	33	human	body	fear	human	0.184096
2018	33	human	head	fear	human	0.754357
2020	33	human	body	positive anticipation	human	0.285139
2021	33	human	head	positive anticipation	human	0.692533
2023	33	human	body	happiness	dog	0.327586
2024	33	human	head	happiness	dog	0.593203
2026	34	human	body	positive anticipation	dog	0.0281875
2027	34	human	head	positive anticipation	dog	0.939528
2032	34	human	body	positive anticipation	dog	1e-07
2033	34	human	head	positive anticipation	dog	0.965184
2035	34	human	body	neutral	dog	0.0286482
2036	34	human	head	neutral	dog	0.948523
2038	34	human	body	neutral	dog	1e-07
2039	34	human	head	neutral	dog	0.987908
2041	34	human	body	fear	dog	0.109265
2042	34	human	head	fear	dog	0.832326
2044	34	human	body	fear	dog	0.0675902
2045	34	human	head	fear	dog	0.870148
2047	34	human	body	frustration	dog	0.0263043
2048	34	human	head	frustration	dog	0.917434
2050	34	human	body	frustration	dog	0.0808654
2051	34	human	head	frustration	dog	0.823373
2053	34	human	body	happiness	human	0.0154454
2054	34	human	head	happiness	human	0.874641
2056	34	human	body	happiness	human	1e-07
2057	34	human	head	happiness	human	0.91256
2059	34	human	body	neutral	human	0.0134479
2060	34	human	head	neutral	human	0.943967
2062	34	human	body	positive anticipation	human	0.130947
2063	34	human	head	positive anticipation	human	0.855303
2065	34	human	body	frustration	human	0.0710209
2066	34	human	head	frustration	human	0.896216
2068	34	human	body	frustration	human	0.165233
2069	34	human	head	frustration	human	0.772919
2071	34	human	body	happiness	dog	0.0782764
2072	34	human	head	happiness	dog	0.615327
2074	34	human	body	neutral	human	0.0624
2075	34	human	head	neutral	human	0.88928
2077	34	human	body	fear	human	0.0184874
2078	34	human	head	fear	human	0.954622
2080	34	human	body	fear	human	0.373251
2081	34	human	head	fear	human	0.589445
2083	34	human	body	positive anticipation	human	0.0268751
2084	34	human	head	positive anticipation	human	0.951695
2086	35	human	body	positive anticipation	dog	0.01909
2087	35	human	head	positive anticipation	dog	0.902959
2092	35	human	body	positive anticipation	dog	0.0223652
2093	35	human	head	positive anticipation	dog	0.92065
2095	35	human	body	neutral	dog	0.0780488
2096	35	human	head	neutral	dog	0.884146
2098	35	human	body	neutral	dog	1e-07
2099	35	human	head	neutral	dog	0.990674
2101	35	human	body	fear	dog	0.252158
2102	35	human	head	fear	dog	0.699203
2104	35	human	body	fear	dog	0.288886
2105	35	human	head	fear	dog	0.649105
2107	35	human	body	frustration	dog	0.121986
2108	35	human	head	frustration	dog	0.776675
2110	35	human	body	frustration	dog	0.289591
2111	35	human	head	frustration	dog	0.59052
2113	35	human	body	happiness	human	0.0967452
2114	35	human	head	happiness	human	0.852005
2116	35	human	body	happiness	human	0.450119
2117	35	human	head	happiness	human	0.462021
2119	35	human	body	neutral	human	0.132386
2120	35	human	head	neutral	human	0.836739
2122	35	human	body	positive anticipation	human	0.451068
2123	35	human	head	positive anticipation	human	0.512556
2125	35	human	body	frustration	human	0.220782
2126	35	human	head	frustration	human	0.716569
2128	35	human	body	frustration	human	0.305113
2129	35	human	head	frustration	human	0.611054
2131	35	human	body	happiness	dog	0.341852
2132	35	human	head	happiness	dog	0.44606
2134	35	human	body	neutral	human	0.35977
2135	35	human	head	neutral	human	0.711002
2137	35	human	body	fear	human	0.410485
2138	35	human	head	fear	human	0.546245
2140	35	human	body	fear	human	0.227374
2141	35	human	head	fear	human	0.72937
2143	35	human	body	positive anticipation	human	0.36126
2144	35	human	head	positive anticipation	human	0.602757
2146	35	human	body	happiness	dog	0.302117
2147	35	human	head	happiness	dog	0.624712
2149	36	human	body	positive anticipation	dog	1e-07
2150	36	human	head	positive anticipation	dog	0.938919
2155	36	human	body	positive anticipation	dog	0.0830958
2156	36	human	head	positive anticipation	dog	0.879133
2158	36	human	body	neutral	dog	0.115058
2159	36	human	head	neutral	dog	0.866959
2161	36	human	body	neutral	dog	0.0225754
2162	36	human	head	neutral	dog	0.977425
2164	36	human	body	fear	dog	0.102353
2165	36	human	head	fear	dog	0.836879
2167	36	human	body	fear	dog	0.362409
2168	36	human	head	fear	dog	0.57217
2170	36	human	body	frustration	dog	0.0127029
2171	36	human	head	frustration	dog	0.906704
2173	36	human	body	frustration	dog	0.128047
2174	36	human	head	frustration	dog	0.717473
2176	36	human	body	happiness	human	0.305528
2177	36	human	head	happiness	human	0.661709
2179	36	human	body	happiness	human	0.270044
2180	36	human	head	happiness	human	0.673128
2182	36	human	body	neutral	human	0.0878741
2183	36	human	head	neutral	human	0.867613
2185	36	human	body	positive anticipation	human	0.511565
2186	36	human	head	positive anticipation	human	0.465305
2188	36	human	body	frustration	human	0.218079
2189	36	human	head	frustration	human	0.754823
2191	36	human	body	frustration	human	0.150019
2192	36	human	head	frustration	human	0.809238
2194	36	human	body	happiness	dog	0.193865
2195	36	human	head	happiness	dog	0.527607
2197	36	human	body	neutral	human	0.232047
2198	36	human	head	neutral	human	0.751687
2200	36	human	body	fear	human	0.51696
2201	36	human	head	fear	human	0.347362
2203	36	human	body	fear	human	0.104091
2204	36	human	head	fear	human	0.800814
2206	36	human	body	positive anticipation	human	0.0667838
2207	36	human	head	positive anticipation	human	0.787346
2209	36	human	body	happiness	dog	0.170187
2210	36	human	head	happiness	dog	0.750425
2212	37	human	body	positive anticipation	dog	1e-07
2213	37	human	head	positive anticipation	dog	0.957365
2218	37	human	body	positive anticipation	dog	0.271825
2219	37	human	head	positive anticipation	dog	0.675263
2221	37	human	body	neutral	dog	0.0851636
2222	37	human	head	neutral	dog	0.887494
2224	37	human	body	neutral	dog	0.278141
2225	37	human	head	neutral	dog	0.650808
2227	37	human	body	fear	dog	0.150694
2228	37	human	head	fear	dog	0.794944
2230	37	human	body	fear	dog	0.187812
2231	37	human	head	fear	dog	0.756388
2233	37	human	body	frustration	dog	1e-07
2234	37	human	head	frustration	dog	1e-07
2236	37	human	body	frustration	dog	0.250269
2237	37	human	head	frustration	dog	0.620919
2239	37	human	body	happiness	human	0.172837
2240	37	human	head	happiness	human	0.750213
2242	37	human	body	happiness	human	0.162864
2243	37	human	head	happiness	human	0.645332
2245	37	human	body	neutral	human	0.176211
2246	37	human	head	neutral	human	0.783051
2248	37	human	body	positive anticipation	human	0.334739
2249	37	human	head	positive anticipation	human	0.630633
2251	37	human	body	frustration	human	0.947666
2252	37	human	head	frustration	human	1e-07
2254	37	human	body	frustration	human	0.28011
2255	37	human	head	frustration	human	0.625115
2257	37	human	body	happiness	dog	0.266987
2258	37	human	head	happiness	dog	0.397474
2260	37	human	body	neutral	human	0.304522
2261	37	human	head	neutral	human	0.707505
2263	37	human	body	fear	human	0.499894
2264	37	human	head	fear	human	0.466596
2266	37	human	body	fear	human	0.549784
2267	37	human	head	fear	human	0.41039
2269	37	human	body	positive anticipation	human	0.290767
2270	37	human	head	positive anticipation	human	0.69359
2272	38	human	body	positive anticipation	dog	1e-07
2273	38	human	head	positive anticipation	dog	0.965687
2278	38	human	body	positive anticipation	dog	0.140888
2279	38	human	head	positive anticipation	dog	0.818613
2281	38	human	body	neutral	dog	0.161267
2282	38	human	head	neutral	dog	0.816991
2284	38	human	body	neutral	dog	0.0826897
2285	38	human	head	neutral	dog	0.91731
2287	38	human	body	fear	dog	0.166297
2288	38	human	head	fear	dog	0.743513
2290	38	human	body	fear	dog	0.168293
2291	38	human	head	fear	dog	0.790553
2293	38	human	body	frustration	dog	0.0819319
2294	38	human	head	frustration	dog	0.852666
2296	38	human	body	frustration	dog	0.274084
2297	38	human	head	frustration	dog	0.625509
2299	38	human	body	happiness	human	0.282379
2300	38	human	head	happiness	human	0.684865
2302	38	human	body	happiness	human	0.225602
2303	38	human	head	happiness	human	0.725602
2305	38	human	body	neutral	human	0.141826
2306	38	human	head	neutral	human	0.81162
2308	38	human	body	positive anticipation	human	0.156757
2309	38	human	head	positive anticipation	human	0.817256
2311	38	human	body	frustration	human	0.037942
2312	38	human	head	frustration	human	0.937028
2314	38	human	body	frustration	human	0.14567
2315	38	human	head	frustration	human	0.714676
2317	38	human	body	happiness	dog	0.153456
2318	38	human	head	happiness	dog	0.501802
2320	38	human	body	neutral	human	0.282071
2321	38	human	head	neutral	human	0.690417
2323	38	human	body	fear	human	0.150417
2324	38	human	head	fear	human	0.794792
2326	38	human	body	fear	human	0.205025
2327	38	human	head	fear	human	0.671961
2329	38	human	body	positive anticipation	human	0.0416599
2330	38	human	head	positive anticipation	human	0.94331
2332	39	human	body	positive anticipation	dog	1e-07
2333	39	human	head	positive anticipation	dog	0.901935
2338	39	human	body	positive anticipation	dog	1e-07
2339	39	human	head	positive anticipation	dog	0.825512
2341	39	human	body	neutral	dog	1e-07
2342	39	human	head	neutral	dog	0.987515
2344	39	human	body	neutral	dog	1e-07
2345	39	human	head	neutral	dog	0.935454
2347	39	human	body	fear	dog	0.0404946
2348	39	human	head	fear	dog	0.900927
2350	39	human	body	fear	dog	0.214318
2351	39	human	head	fear	dog	0.731267
2353	39	human	body	frustration	dog	0.216825
2354	39	human	head	frustration	dog	0.698388
2356	39	human	body	frustration	dog	0.0408163
2357	39	human	head	frustration	dog	0.810965
2359	39	human	body	happiness	human	0.097168
2360	39	human	head	happiness	human	0.814209
2362	39	human	body	happiness	human	0.0167598
2363	39	human	head	happiness	human	0.920713
2365	39	human	body	neutral	human	0.0257223
2366	39	human	head	neutral	human	0.91575
2368	39	human	body	positive anticipation	human	0.140706
2369	39	human	head	positive anticipation	human	0.832401
2371	39	human	body	frustration	human	0.112844
2372	39	human	head	frustration	human	0.406402
2374	39	human	body	frustration	human	0.784855
2375	39	human	head	frustration	human	0.101361
2377	39	human	body	happiness	dog	0.0894919
2378	39	human	head	happiness	dog	0.494804
2380	39	human	body	neutral	human	0.159679
2381	39	human	head	neutral	human	0.525894
2383	39	human	body	fear	human	0.279493
2384	39	human	head	fear	human	0.684355
2386	39	human	body	fear	human	0.0609319
2387	39	human	head	fear	human	0.830745
2389	39	human	body	positive anticipation	human	0.420124
2390	39	human	head	positive anticipation	human	0.44917
2392	39	human	body	happiness	dog	0.228355
2393	39	human	head	happiness	dog	0.651321
2395	40	human	body	positive anticipation	dog	1e-07
2396	40	human	head	positive anticipation	dog	0.916371
2401	40	human	body	positive anticipation	dog	0.103543
2402	40	human	head	positive anticipation	dog	0.85339
2404	40	human	body	neutral	dog	0.0203496
2405	40	human	head	neutral	dog	0.966949
2407	40	human	body	neutral	dog	0.110268
2408	40	human	head	neutral	dog	0.889732
2410	40	human	body	fear	dog	0.155412
2411	40	human	head	fear	dog	0.790301
2413	40	human	body	fear	dog	0.208648
2414	40	human	head	fear	dog	0.747131
2416	40	human	body	frustration	dog	0.137169
2417	40	human	head	frustration	dog	0.805441
2419	40	human	body	frustration	dog	0.249913
2420	40	human	head	frustration	dog	0.635276
2422	40	human	body	happiness	human	0.300479
2423	40	human	head	happiness	human	0.680653
2425	40	human	body	happiness	human	0.910122
2426	40	human	head	happiness	human	1e-07
2428	40	human	body	neutral	human	0.124166
2429	40	human	head	neutral	human	0.823388
2431	40	human	body	positive anticipation	human	0.228254
2432	40	human	head	positive anticipation	human	0.757286
2434	40	human	body	frustration	human	0.538173
2435	40	human	head	frustration	human	0.403575
2437	40	human	body	frustration	human	0.166635
2438	40	human	head	frustration	human	0.758068
2440	40	human	body	happiness	dog	0.186109
2441	40	human	head	happiness	dog	0.373553
2443	40	human	body	neutral	human	0.0648918
2444	40	human	head	neutral	human	0.921343
2446	40	human	body	fear	human	0.332823
2447	40	human	head	fear	human	0.624043
2449	40	human	body	fear	human	0.148634
2450	40	human	head	fear	human	0.789891
2452	40	human	body	positive anticipation	human	0.382111
2453	40	human	head	positive anticipation	human	0.612288
2455	40	human	body	happiness	dog	0.189799
2456	40	human	head	happiness	dog	0.732467
2458	41	human	body	positive anticipation	dog	1e-07
2459	41	human	head	positive anticipation	dog	0.966896
2464	41	human	body	positive anticipation	dog	1e-07
2465	41	human	head	positive anticipation	dog	0.968756
2467	41	human	body	neutral	dog	0.00493446
2468	41	human	head	neutral	dog	0.976099
2470	41	human	body	neutral	dog	1e-07
2471	41	human	head	neutral	dog	0.977255
2473	41	human	body	fear	dog	0.020999
2474	41	human	head	fear	dog	0.915367
2476	41	human	body	fear	dog	0.022348
2477	41	human	head	fear	dog	0.91888
2479	41	human	body	frustration	dog	1e-07
2480	41	human	head	frustration	dog	0.942348
2482	41	human	body	frustration	dog	0.140952
2483	41	human	head	frustration	dog	0.727273
2485	41	human	body	happiness	human	0.108537
2486	41	human	head	happiness	human	0.891463
2488	41	human	body	happiness	human	0.426199
2489	41	human	head	happiness	human	0.558777
2491	41	human	body	neutral	human	0.0524133
2492	41	human	head	neutral	human	0.904977
2494	41	human	body	positive anticipation	human	0.0870108
2495	41	human	head	positive anticipation	human	0.899667
2497	41	human	body	frustration	human	0.164113
2498	41	human	head	frustration	human	0.782371
2500	41	human	body	frustration	human	0.161875
2501	41	human	head	frustration	human	0.738876
2503	41	human	body	happiness	dog	0.157856
2504	41	human	head	happiness	dog	0.618067
2506	41	human	body	neutral	human	0.44932
2507	41	human	head	neutral	human	0.595025
2509	41	human	body	fear	human	0.0940815
2510	41	human	head	fear	human	0.845059
2512	41	human	body	fear	human	0.0392699
2513	41	human	head	fear	human	0.892146
2515	41	human	body	positive anticipation	human	0.221918
2516	41	human	head	positive anticipation	human	0.767637
2518	41	human	body	happiness	dog	0.238322
2519	41	human	head	happiness	dog	0.648418
2521	42	human	body	positive anticipation	dog	1e-07
2522	42	human	head	positive anticipation	dog	0.946959
2527	42	human	body	positive anticipation	dog	1e-07
2528	42	human	head	positive anticipation	dog	0.939024
2530	42	human	body	neutral	dog	0.142771
2531	42	human	head	neutral	dog	0.829494
2533	42	human	body	neutral	dog	0.152748
2534	42	human	head	neutral	dog	0.847252
2536	42	human	body	fear	dog	0.187152
2537	42	human	head	fear	dog	0.763057
2539	42	human	body	fear	dog	0.0716064
2540	42	human	head	fear	dog	0.862937
2542	42	human	body	frustration	dog	0.0106828
2543	42	human	head	frustration	dog	0.901833
2545	42	human	body	frustration	dog	0.253579
2546	42	human	head	frustration	dog	0.634395
2548	42	human	body	happiness	human	0.0209177
2549	42	human	head	happiness	human	0.938596
2551	42	human	body	happiness	human	0.0712305
2552	42	human	head	happiness	human	0.866283
2554	42	human	body	neutral	human	0.0260659
2555	42	human	head	neutral	human	0.934463
2557	42	human	body	positive anticipation	human	0.170174
2558	42	human	head	positive anticipation	human	0.808328
2560	42	human	body	frustration	human	0.0859375
2561	42	human	head	frustration	human	0.906467
2563	42	human	body	frustration	human	0.171994
2564	42	human	head	frustration	human	0.740312
2566	42	human	body	happiness	dog	0.248681
2567	42	human	head	happiness	dog	0.462925
2569	42	human	body	neutral	human	0.301779
2570	42	human	head	neutral	human	0.72967
2572	42	human	body	fear	human	0.153797
2573	42	human	head	fear	human	0.793882
2575	42	human	body	fear	human	0.0244674
2576	42	human	head	fear	human	0.921536
2578	42	human	body	positive anticipation	human	0.293428
2579	42	human	head	positive anticipation	human	0.701052
2581	43	human	body	positive anticipation	dog	0.0665156
2582	43	human	head	positive anticipation	dog	0.831202
2587	43	human	body	positive anticipation	dog	0.210916
2588	43	human	head	positive anticipation	dog	0.697309
2590	43	human	body	neutral	dog	0.317014
2591	43	human	head	neutral	dog	0.660169
2593	43	human	body	neutral	dog	0.0500866
2594	43	human	head	neutral	dog	0.949913
2596	43	human	body	fear	dog	0.421683
2597	43	human	head	fear	dog	0.516828
2599	43	human	body	fear	dog	0.34434
2600	43	human	head	fear	dog	0.609522
2602	43	human	body	frustration	dog	0.191328
2603	43	human	head	frustration	dog	0.744747
2605	43	human	body	frustration	dog	0.245033
2606	43	human	head	frustration	dog	0.619474
2608	43	human	body	happiness	human	1e-07
2609	43	human	head	happiness	human	1e-07
2611	43	human	body	happiness	human	0.197672
2612	43	human	head	happiness	human	0.716103
2614	43	human	body	neutral	human	0.1553
2615	43	human	head	neutral	human	0.796887
2617	43	human	body	positive anticipation	human	0.396442
2618	43	human	head	positive anticipation	human	0.644981
2620	43	human	body	frustration	human	0.17707
2621	43	human	head	frustration	human	0.755514
2623	43	human	body	frustration	human	0.292137
2624	43	human	head	frustration	human	0.659269
2626	43	human	body	happiness	dog	0.504668
2627	43	human	head	happiness	dog	0.247102
2629	43	human	body	neutral	human	0.379074
2630	43	human	head	neutral	human	0.646967
2632	43	human	body	fear	human	0.263539
2633	43	human	head	fear	human	0.581439
2635	43	human	body	fear	human	0.389707
2636	43	human	head	fear	human	0.567407
2638	43	human	body	positive anticipation	human	0.381143
2639	43	human	head	positive anticipation	human	0.608265
2641	44	human	body	positive anticipation	dog	0.0884774
2642	44	human	head	positive anticipation	dog	0.797766
2647	44	human	body	positive anticipation	dog	0.26528
2648	44	human	head	positive anticipation	dog	0.73472
2650	44	human	body	neutral	dog	0.30444
2651	44	human	head	neutral	dog	0.611012
2653	44	human	body	neutral	dog	0.0857373
2654	44	human	head	neutral	dog	0.88751
2656	44	human	body	fear	dog	0.411111
2657	44	human	head	fear	dog	0.636111
2659	44	human	body	fear	dog	1e-07
2660	44	human	head	fear	dog	0.898305
2662	44	human	body	frustration	dog	1e-07
2663	44	human	head	frustration	dog	1e-07
2665	44	human	body	frustration	dog	1e-07
2666	44	human	head	frustration	dog	0.137397
2668	44	human	body	happiness	human	0.166788
2669	44	human	head	happiness	human	0.528864
2671	44	human	body	happiness	human	1e-07
2672	44	human	head	happiness	human	0.105496
2674	44	human	body	neutral	human	0.271006
2675	44	human	head	neutral	human	0.671818
2677	44	human	body	positive anticipation	human	0.422535
2678	44	human	head	positive anticipation	human	0.370819
2680	44	human	body	frustration	human	0.46544
2681	44	human	head	frustration	human	0.0902154
2683	44	human	body	frustration	human	0.375421
2684	44	human	head	frustration	human	0.493939
2686	44	human	body	happiness	dog	0.385758
2687	44	human	head	happiness	dog	0.189549
2689	44	human	body	neutral	human	0.223368
2690	44	human	head	neutral	human	0.709474
2692	44	human	body	fear	human	0.328727
2693	44	human	head	fear	human	0.636725
2695	44	human	body	fear	human	0.344951
2696	44	human	head	fear	human	0.60277
2698	44	human	body	positive anticipation	human	1e-07
2699	44	human	head	positive anticipation	human	1e-07
2701	45	human	body	positive anticipation	dog	0.030897
2702	45	human	head	positive anticipation	dog	0.909302
2707	45	human	body	positive anticipation	dog	0.160646
2708	45	human	head	positive anticipation	dog	0.803074
2710	45	human	body	neutral	dog	0.0660725
2711	45	human	head	neutral	dog	0.896896
2713	45	human	body	neutral	dog	1e-07
2714	45	human	head	neutral	dog	1
2716	45	human	body	fear	dog	0.0963514
2717	45	human	head	fear	dog	0.860964
2719	45	human	body	fear	dog	0.102927
2720	45	human	head	fear	dog	0.838055
2722	45	human	body	frustration	dog	0.13577
2723	45	human	head	frustration	dog	0.806174
2725	45	human	body	frustration	dog	0.105536
2726	45	human	head	frustration	dog	0.794853
2728	45	human	body	happiness	human	0.192349
2729	45	human	head	happiness	human	0.756645
2731	45	human	body	happiness	human	0.201169
2732	45	human	head	happiness	human	0.639021
2734	45	human	body	neutral	human	0.160824
2735	45	human	head	neutral	human	0.768271
2737	45	human	body	positive anticipation	human	0.403292
2738	45	human	head	positive anticipation	human	0.582076
2740	45	human	body	frustration	human	0.241818
2741	45	human	head	frustration	human	0.736818
2743	45	human	body	frustration	human	0.249901
2744	45	human	head	frustration	human	0.703119
2746	45	human	body	happiness	dog	0.229358
2747	45	human	head	happiness	dog	0.487638
2749	45	human	body	neutral	human	0.18757
2750	45	human	head	neutral	human	0.555342
2752	45	human	body	fear	human	0.245359
2753	45	human	head	fear	human	0.544174
2755	45	human	body	fear	human	0.249273
2756	45	human	head	fear	human	0.685893
2758	45	human	body	positive anticipation	human	0.260249
2759	45	human	head	positive anticipation	human	0.72877
2761	45	human	body	happiness	dog	0.283648
2762	45	human	head	happiness	dog	0.638882
2764	46	human	body	positive anticipation	dog	1e-07
2765	46	human	head	positive anticipation	dog	0.962847
2770	46	human	body	positive anticipation	dog	1e-07
2771	46	human	head	positive anticipation	dog	0.963907
2773	46	human	body	neutral	dog	0.137725
2774	46	human	head	neutral	dog	0.844012
2776	46	human	body	neutral	dog	1e-07
2777	46	human	head	neutral	dog	1
2779	46	human	body	fear	dog	0.114379
2780	46	human	head	fear	dog	0.820959
2782	46	human	body	fear	dog	0.070351
2783	46	human	head	fear	dog	0.848394
2785	46	human	body	frustration	dog	0.0582654
2786	46	human	head	frustration	dog	0.880504
2788	46	human	body	frustration	dog	0.158969
2789	46	human	head	frustration	dog	0.709566
2791	46	human	body	happiness	human	0.0248963
2792	46	human	head	happiness	human	0.880187
2794	46	human	body	happiness	human	0.115133
2795	46	human	head	happiness	human	0.786524
2797	46	human	body	neutral	human	0.0753178
2798	46	human	head	neutral	human	0.881427
2800	46	human	body	positive anticipation	human	0.119795
2801	46	human	head	positive anticipation	human	0.859051
2803	46	human	body	frustration	human	0.0358062
2804	46	human	head	frustration	human	0.950043
2806	46	human	body	frustration	human	0.126509
2807	46	human	head	frustration	human	0.816459
2809	46	human	body	happiness	dog	0.127144
2810	46	human	head	happiness	dog	0.426723
2812	46	human	body	neutral	human	0.416838
2813	46	human	head	neutral	human	0.50574
2815	46	human	body	fear	human	0.0651452
2816	46	human	head	fear	human	0.906224
2818	46	human	body	fear	human	0.0246154
2819	46	human	head	fear	human	0.879795
2821	46	human	body	positive anticipation	human	0.109538
2822	46	human	head	positive anticipation	human	0.879884
2824	46	human	body	happiness	dog	0.165085
2825	46	human	head	happiness	dog	0.689991
2827	47	human	body	positive anticipation	dog	0.0508816
2828	47	human	head	positive anticipation	dog	0.901595
2833	47	human	body	positive anticipation	dog	0.0187761
2834	47	human	head	positive anticipation	dog	0.940542
2836	47	human	body	neutral	dog	0.195031
2837	47	human	head	neutral	dog	0.762733
2839	47	human	body	neutral	dog	0.107649
2840	47	human	head	neutral	dog	0.858168
2842	47	human	body	fear	dog	0.0650691
2843	47	human	head	fear	dog	0.877733
2845	47	human	body	fear	dog	0.301123
2846	47	human	head	fear	dog	0.66239
2848	47	human	body	frustration	dog	0.0601504
2849	47	human	head	frustration	dog	0.863613
2851	47	human	body	frustration	dog	0.209873
2852	47	human	head	frustration	dog	0.708608
2854	47	human	body	happiness	human	0.0569211
2855	47	human	head	happiness	human	0.815376
2857	47	human	body	happiness	human	0.0765622
2858	47	human	head	happiness	human	0.854553
2860	47	human	body	neutral	human	0.023119
2861	47	human	head	neutral	human	0.925167
2863	47	human	body	positive anticipation	human	0.173923
2864	47	human	head	positive anticipation	human	0.796893
2866	47	human	body	frustration	human	0.00133988
2867	47	human	head	frustration	human	0.96427
2869	47	human	body	frustration	human	0.153708
2870	47	human	head	frustration	human	0.8
2872	47	human	body	happiness	dog	0.280378
2873	47	human	head	happiness	dog	0.429625
2875	47	human	body	neutral	human	0.514962
2876	47	human	head	neutral	human	0.505833
2878	47	human	body	fear	human	0.0912235
2879	47	human	head	fear	human	0.868353
2881	47	human	body	fear	human	0.207065
2882	47	human	head	fear	human	0.728329
2884	47	human	body	positive anticipation	human	0.231514
2885	47	human	head	positive anticipation	human	0.739257
2887	47	human	body	happiness	dog	0.204781
2888	47	human	head	happiness	dog	0.72235
2890	48	human	body	positive anticipation	dog	0.0382965
2891	48	human	head	positive anticipation	dog	0.932651
2896	48	human	body	positive anticipation	dog	0.0250439
2897	48	human	head	positive anticipation	dog	0.937024
2899	48	human	body	neutral	dog	0.0566778
2900	48	human	head	neutral	dog	0.925447
2902	48	human	body	neutral	dog	1e-07
2903	48	human	head	neutral	dog	1
2905	48	human	body	fear	dog	0.105905
2906	48	human	head	fear	dog	0.808222
2908	48	human	body	fear	dog	0.0785452
2909	48	human	head	fear	dog	0.829309
2911	48	human	body	frustration	dog	0.0928668
2912	48	human	head	frustration	dog	0.805443
2914	48	human	body	frustration	dog	0.255638
2915	48	human	head	frustration	dog	0.634262
2917	48	human	body	happiness	human	1e-07
2918	48	human	head	happiness	human	0.873524
2920	48	human	body	happiness	human	0.0339278
2921	48	human	head	happiness	human	0.896259
2923	48	human	body	neutral	human	0.0984115
2924	48	human	head	neutral	human	0.866912
2926	48	human	body	positive anticipation	human	0.213014
2927	48	human	head	positive anticipation	human	0.744977
2929	48	human	body	frustration	human	0.0261015
2930	48	human	head	frustration	human	0.901858
2932	48	human	body	frustration	human	0.203479
2933	48	human	head	frustration	human	0.708248
2935	48	human	body	happiness	dog	0.238541
2936	48	human	head	happiness	dog	0.478548
2938	48	human	body	neutral	human	0.150494
2939	48	human	head	neutral	human	0.86287
2941	48	human	body	fear	human	0.0840108
2942	48	human	head	fear	human	0.870822
2944	48	human	body	fear	human	0.0159517
2945	48	human	head	fear	human	0.864626
2947	48	human	body	positive anticipation	human	0.173021
2948	48	human	head	positive anticipation	human	0.744318
2950	48	human	body	happiness	dog	0.154895
2951	48	human	head	happiness	dog	0.735812
2953	49	human	body	positive anticipation	dog	1e-07
2954	49	human	head	positive anticipation	dog	0.94723
2959	49	human	body	positive anticipation	dog	0.102806
2960	49	human	head	positive anticipation	dog	0.86055
2962	49	human	body	neutral	dog	0.0374765
2963	49	human	head	neutral	dog	0.944581
2965	49	human	body	neutral	dog	0.0670017
2966	49	human	head	neutral	dog	0.903609
2968	49	human	body	fear	dog	0.149488
2969	49	human	head	fear	dog	0.807138
2971	49	human	body	fear	dog	0.257319
2972	49	human	head	fear	dog	0.687509
2974	49	human	body	frustration	dog	0.0894379
2975	49	human	head	frustration	dog	0.828204
2977	49	human	body	frustration	dog	0.227449
2978	49	human	head	frustration	dog	0.532593
2980	49	human	body	happiness	human	1e-07
2981	49	human	head	happiness	human	0.872382
2983	49	human	body	happiness	human	0.0399667
2984	49	human	head	happiness	human	0.842839
2986	49	human	body	neutral	human	0.0607794
2987	49	human	head	neutral	human	0.89882
2989	49	human	body	positive anticipation	human	0.185567
2990	49	human	head	positive anticipation	human	0.793142
2992	49	human	body	frustration	human	0.0327579
2993	49	human	head	frustration	human	0.939796
2995	49	human	body	frustration	human	0.294998
2996	49	human	head	frustration	human	0.617566
2998	49	human	body	happiness	dog	0.231738
2999	49	human	head	happiness	dog	0.441991
3001	49	human	body	neutral	human	0.21046
3002	49	human	head	neutral	human	0.743501
3004	49	human	body	fear	human	0.224861
3005	49	human	head	fear	human	0.716303
3007	49	human	body	fear	human	0.305454
3008	49	human	head	fear	human	0.604441
3010	49	human	body	positive anticipation	human	0.143152
3011	49	human	head	positive anticipation	human	0.841171
3013	50	human	body	positive anticipation	dog	0.0275839
3014	50	human	head	positive anticipation	dog	0.828348
3019	50	human	body	positive anticipation	dog	0.13148
3020	50	human	head	positive anticipation	dog	0.794191
3022	50	human	body	neutral	dog	0.152093
3023	50	human	head	neutral	dog	0.829733
3025	50	human	body	neutral	dog	0.0523402
3026	50	human	head	neutral	dog	0.789465
3028	50	human	body	fear	dog	0.24931
3029	50	human	head	fear	dog	0.657759
3031	50	human	body	fear	dog	0.381613
3032	50	human	head	fear	dog	0.545053
3034	50	human	body	frustration	dog	0.16215
3035	50	human	head	frustration	dog	0.767694
3037	50	human	body	frustration	dog	0.349066
3038	50	human	head	frustration	dog	0.524369
3040	50	human	body	happiness	human	0.354856
3041	50	human	head	happiness	human	0.600966
3043	50	human	body	happiness	human	0.351608
3044	50	human	head	happiness	human	0.643766
3046	50	human	body	neutral	human	0.227263
3047	50	human	head	neutral	human	0.703238
3049	50	human	body	positive anticipation	human	0.784862
3050	50	human	head	positive anticipation	human	0.245315
3052	50	human	body	frustration	human	0.208916
3053	50	human	head	frustration	human	0.763584
3055	50	human	body	frustration	human	0.351046
3056	50	human	head	frustration	human	0.59544
3058	50	human	body	happiness	dog	0.336384
3059	50	human	head	happiness	dog	0.407475
3061	50	human	body	neutral	human	0.290392
3062	50	human	head	neutral	human	0.645778
3064	50	human	body	fear	human	0.300938
3065	50	human	head	fear	human	0.505809
3067	50	human	body	fear	human	0.635318
3068	50	human	head	fear	human	0.301308
3070	50	human	body	positive anticipation	human	0.748351
3071	50	human	head	positive anticipation	human	0.212796
3073	50	human	body	happiness	dog	0.321437
3074	50	human	head	happiness	dog	0.629988
3076	51	human	body	positive anticipation	dog	1e-07
3077	51	human	head	positive anticipation	dog	0.94863
3082	51	human	body	positive anticipation	dog	0.236738
3083	51	human	head	positive anticipation	dog	0.721911
3085	51	human	body	neutral	dog	0.131083
3086	51	human	head	neutral	dog	0.8291
3088	51	human	body	neutral	dog	1e-07
3089	51	human	head	neutral	dog	0.954753
3091	51	human	body	fear	dog	0.121588
3092	51	human	head	fear	dog	0.798851
3094	51	human	body	fear	dog	0.0843556
3095	51	human	head	fear	dog	0.855991
3097	51	human	body	frustration	dog	0.0223721
3098	51	human	head	frustration	dog	0.905608
3100	51	human	body	frustration	dog	0.139689
3101	51	human	head	frustration	dog	0.653307
3103	51	human	body	happiness	human	0.117454
3104	51	human	head	happiness	human	0.781872
3106	51	human	body	happiness	human	0.146622
3107	51	human	head	happiness	human	0.634109
3109	51	human	body	neutral	human	0.157884
3110	51	human	head	neutral	human	0.814542
3112	51	human	body	positive anticipation	human	0.0936455
3113	51	human	head	positive anticipation	human	0.815815
3115	51	human	body	frustration	human	0.152184
3116	51	human	head	frustration	human	0.799808
3118	51	human	body	frustration	human	0.124214
3119	51	human	head	frustration	human	0.742033
3121	51	human	body	happiness	dog	0.15964
3122	51	human	head	happiness	dog	0.42356
3124	51	human	body	neutral	human	0.161118
3125	51	human	head	neutral	human	0.783681
3127	51	human	body	fear	human	0.233548
3128	51	human	head	fear	human	0.702485
3130	51	human	body	fear	human	0.249152
3131	51	human	head	fear	human	0.656116
3133	51	human	body	positive anticipation	human	0.47643
3134	51	human	head	positive anticipation	human	0.512594
3136	52	human	body	positive anticipation	dog	0.0357315
3137	52	human	head	positive anticipation	dog	0.92403
3142	52	human	body	positive anticipation	dog	0.272542
3143	52	human	head	positive anticipation	dog	0.743559
3145	52	human	body	neutral	dog	0.0998308
3146	52	human	head	neutral	dog	0.881403
3148	52	human	body	neutral	dog	1e-07
3149	52	human	head	neutral	dog	0.999844
3151	52	human	body	fear	dog	0.178612
3152	52	human	head	fear	dog	0.753659
3154	52	human	body	fear	dog	0.0585455
[truncated: 5,821 more rows]

## Sheet: ECA
case_number	participant_number	age_years	participant_sex	AOI	stimulus_emotion	stimulus_species	ECA	PVT	PVT_AOI_window
16	1	40	m	body	fear	dog	0	0.0770096	0.923808
19	1	40	m	body	fear	dog	0	0	0.92035
22	1	40	m	body	frustration	dog	0	0	0.980453
25	1	40	m	body	frustration	dog	0	0.0833189	0.924274
46	1	40	m	body	happiness	dog	1	0.143705	0.919542
10	1	40	m	body	neutral	dog	0	0	0.922508
13	1	40	m	body	neutral	dog	0	0.0277118	0.902143
1	1	40	m	body	positive anticipation	dog	0	0	0.90163
7	1	40	m	body	positive anticipation	dog	0	0	0.926293
52	1	40	m	body	fear	human	1	0.19324	0.92087
55	1	40	m	body	fear	human	1	0.206998	0.857364
40	1	40	m	body	frustration	human	0.5	0.332578	0.859926
43	1	40	m	body	frustration	human	0.5	0.0451625	0.907252
28	1	40	m	body	happiness	human	0.5	0.19911	0.895963
31	1	40	m	body	happiness	human	0.5	0.0248523	0.968818
34	1	40	m	body	neutral	human	0.5	0.0115398	0.961679
49	1	40	m	body	neutral	human	0.5	0.130319	0.926377
37	1	40	m	body	positive anticipation	human	0	0.0400176	0.903636
58	1	40	m	body	positive anticipation	human	0	0.0212158	0.769907
76	2	27	f	body	fear	dog	0.5	0.0617363	0.923808
79	2	27	f	body	fear	dog	0.5	0.155698	0.954069
82	2	27	f	body	frustration	dog	0	0.0856779	0.960092
85	2	27	f	body	frustration	dog	0	0.390935	0.945131
106	2	27	f	body	happiness	dog	1	0.0546748	0.92036
70	2	27	f	body	neutral	dog	0	0.0256375	0.970806
73	2	27	f	body	neutral	dog	0	0	0.948143
61	2	27	f	body	positive anticipation	dog	0.5	0.0289097	0.937978
67	2	27	f	body	positive anticipation	dog	0.5	0.0595037	0.962671
112	2	27	f	body	fear	human	1	0.758081	0.945622
115	2	27	f	body	fear	human	1	0.711834	0.969808
100	2	27	f	body	frustration	human	0	0.474603	0.970388
103	2	27	f	body	frustration	human	0	0.516123	0.972913
88	2	27	f	body	happiness	human	1	0.493144	0.98915
91	2	27	f	body	happiness	human	1	0.943648	0.991119
94	2	27	f	body	neutral	human	1	0.710617	0.958731
109	2	27	f	body	neutral	human	1	0.732626	0.96971
97	2	27	f	body	positive anticipation	human	0	0.440416	0.975363
118	2	27	f	body	positive anticipation	human	0	0.0209744	0.950997
136	3	19	f	body	fear	dog	0	0.0962357	0.907471
139	3	19	f	body	fear	dog	0	0	0.923802
142	3	19	f	body	frustration	dog	0	0.187442	0.735035
145	3	19	f	body	frustration	dog	0	0.285988	0.919461
166	3	19	f	body	happiness	dog	1	0.203232	0.89445
181	3	19	f	body	happiness	dog	1	0.219569	0.886354
130	3	19	f	body	neutral	dog	0.5	0	0.957621
133	3	19	f	body	neutral	dog	0.5	0.0460427	0.949429
121	3	19	f	body	positive anticipation	dog	0	0	0.912015
127	3	19	f	body	positive anticipation	dog	0	0.126423	0.929822
172	3	19	f	body	fear	human	1	0	0.0390024
175	3	19	f	body	fear	human	1	0	0.849429
160	3	19	f	body	frustration	human	0.5	0.171083	0.595558
163	3	19	f	body	frustration	human	0.5	0.247065	0.642551
148	3	19	f	body	happiness	human	1	0	0.938886
151	3	19	f	body	happiness	human	1	0	0.945333
154	3	19	f	body	neutral	human	0.5	0	0.0183804
169	3	19	f	body	neutral	human	0.5	0.298935	0.748551
157	3	19	f	body	positive anticipation	human	0	0.0423401	0.872839
178	3	19	f	body	positive anticipation	human	0	0	0.696403
199	4	20	f	body	fear	dog	1	0.336561	0.863799
202	4	20	f	body	frustration	dog	0.5	0.186501	0.909054
205	4	20	f	body	frustration	dog	0.5	0.261166	0.894433
226	4	20	f	body	happiness	dog	1	0.313189	0.877813
241	4	20	f	body	happiness	dog	1	0.26197	0.828401
193	4	20	f	body	neutral	dog	0.5	0.195184	0.899502
196	4	20	f	body	neutral	dog	0.5	0.0665997	0.853714
184	4	20	f	body	positive anticipation	dog	0.5	0.0425771	0.897735
190	4	20	f	body	positive anticipation	dog	0.5	0.128221	0.890322
232	4	20	f	body	fear	human	1	0.323293	0.840428
235	4	20	f	body	fear	human	1	0.824629	0.859686
220	4	20	f	body	frustration	human	0	0.24877	0.870836
223	4	20	f	body	frustration	human	0	0.410149	0.861478
208	4	20	f	body	happiness	human	1	0.240927	0.8749
211	4	20	f	body	happiness	human	1	0.951705	0.903098
214	4	20	f	body	neutral	human	1	0.230338	0.897347
229	4	20	f	body	neutral	human	1	0.969248	0.890725
217	4	20	f	body	positive anticipation	human	0.5	0.796214	0.892112
238	4	20	f	body	positive anticipation	human	0.5	0.286067	0.890529
259	5	20	f	body	fear	dog	0.5	0.187885	0.916976
262	5	20	f	body	fear	dog	0.5	0.137687	0.939068
265	5	20	f	body	frustration	dog	0	0.0813377	0.95792
268	5	20	f	body	frustration	dog	0	0.518731	0.950746
289	5	20	f	body	happiness	dog	1	0.356718	0.940815
253	5	20	f	body	neutral	dog	0.5	0.427742	0.927216
256	5	20	f	body	neutral	dog	0.5	0	0.949714
244	5	20	f	body	positive anticipation	dog	0.5	0.0270355	0.91764
250	5	20	f	body	positive anticipation	dog	0.5	0	0.943939
295	5	20	f	body	fear	human	0.5	0.24659	0.866117
298	5	20	f	body	fear	human	0.5	0.697679	0.91736
283	5	20	f	body	frustration	human	1	0.545827	0.95227
286	5	20	f	body	frustration	human	1	0.293541	0.926282
271	5	20	f	body	happiness	human	1	0.164052	0.935695
274	5	20	f	body	happiness	human	1	0.643455	0.895599
277	5	20	f	body	neutral	human	0.5	0.20986	0.932027
292	5	20	f	body	neutral	human	0.5	0.157786	0.908406
280	5	20	f	body	positive anticipation	human	0	0.410582	0.908802
301	5	20	f	body	positive anticipation	human	0	0.312562	0.952725
319	6	21	f	body	fear	dog	1	0.252935	0.910738
322	6	21	f	body	fear	dog	1	0.464713	0.910394
325	6	21	f	body	frustration	dog	0	0.120385	0.930229
328	6	21	f	body	frustration	dog	0	0.372159	0.910476
349	6	21	f	body	happiness	dog	1	0.291434	0.902632
313	6	21	f	body	neutral	dog	1	0.0548985	0.921431
316	6	21	f	body	neutral	dog	1	0.0305064	0.936571
304	6	21	f	body	positive anticipation	dog	0	0	0.946344
310	6	21	f	body	positive anticipation	dog	0	0.03162	0.940138
355	6	21	f	body	fear	human	0.5	0.351562	0.912057
358	6	21	f	body	fear	human	0.5	0.412836	0.871492
343	6	21	f	body	frustration	human	0	0.507117	0.917008
346	6	21	f	body	frustration	human	0	0.21791	0.91891
331	6	21	f	body	happiness	human	1	0.25889	0.897399
334	6	21	f	body	happiness	human	1	0.248423	0.907243
337	6	21	f	body	neutral	human	0	0.771075	0.925611
352	6	21	f	body	neutral	human	0	0.564965	0.922464
340	6	21	f	body	positive anticipation	human	0	0.864938	0.881184
361	6	21	f	body	positive anticipation	human	0	0.670112	0.926967
379	7	29	f	body	fear	dog	0.5	0.258031	0.869152
382	7	29	f	body	fear	dog	0.5	0.315912	0.858489
385	7	29	f	body	frustration	dog	0	0.177809	0.667979
388	7	29	f	body	frustration	dog	0	0.123748	0.89716
409	7	29	f	body	happiness	dog	1	0.282835	0.392472
373	7	29	f	body	neutral	dog	0.5	0.139891	0.913628
376	7	29	f	body	neutral	dog	0.5	0.140408	0.875
364	7	29	f	body	positive anticipation	dog	0	0.0329506	0.866724
370	7	29	f	body	positive anticipation	dog	0	0.027178	0.899009
415	7	29	f	body	fear	human	0	0.153585	0.88393
418	7	29	f	body	fear	human	0	0.132006	0.845945
403	7	29	f	body	frustration	human	0.5	0.0693112	0.893824
406	7	29	f	body	frustration	human	0.5	0.199802	0.864049
391	7	29	f	body	happiness	human	0.5	0.149037	0.911122
394	7	29	f	body	happiness	human	0.5	0.0914792	0.912572
397	7	29	f	body	neutral	human	1	0.0501686	0.874458
412	7	29	f	body	neutral	human	1	0.612955	0.89942
400	7	29	f	body	positive anticipation	human	0	0.366878	0.84701
421	7	29	f	body	positive anticipation	human	0	0.316693	0.906078
439	8	23	f	body	fear	dog	0.5	0.132911	0.868261
442	8	23	f	body	fear	dog	0.5	0.133353	0.919819
445	8	23	f	body	frustration	dog	0	0.155658	0.910411
448	8	23	f	body	frustration	dog	0	0.111956	0.907107
469	8	23	f	body	happiness	dog	1	0.163045	0.884904
433	8	23	f	body	neutral	dog	0	0	0.931925
436	8	23	f	body	neutral	dog	0	0.0247807	0.928143
424	8	23	f	body	positive anticipation	dog	0	0.03443	0.942593
430	8	23	f	body	positive anticipation	dog	0	0.062528	0.907425
475	8	23	f	body	fear	human	1	0.842979	0.903994
478	8	23	f	body	fear	human	1	0.791245	0.937294
463	8	23	f	body	frustration	human	0	0.574459	0.872589
466	8	23	f	body	frustration	human	0	0.135581	0.915481
451	8	23	f	body	happiness	human	1	0.314314	0.950854
454	8	23	f	body	happiness	human	1	0.928213	0.942964
457	8	23	f	body	neutral	human	0.5	0.953186	0.933414
472	8	23	f	body	neutral	human	0.5	0.828316	0.938696
460	8	23	f	body	positive anticipation	human	0	0.986331	0.915756
481	8	23	f	body	positive anticipation	human	0	0.157789	0.937647
499	9	21	f	body	fear	dog	0.5	0.0885113	0.917867
502	9	21	f	body	fear	dog	0.5	0.477309	0.909731
505	9	21	f	body	frustration	dog	0	0.0244009	0.934573
508	9	21	f	body	frustration	dog	0	0.55451	0.903578
529	9	21	f	body	happiness	dog	1	0.230188	0.956771
493	9	21	f	body	neutral	dog	0.5	0.125315	0.961927
496	9	21	f	body	neutral	dog	0.5	0.066547	0.955286
484	9	21	f	body	positive anticipation	dog	0	0	0.9612
490	9	21	f	body	positive anticipation	dog	0	0.0439529	0.945025
535	9	21	f	body	fear	human	1	0.302583	0.914682
538	9	21	f	body	fear	human	1	0.228908	0.31198
523	9	21	f	body	frustration	human	0	0.0261548	0.923631
526	9	21	f	body	frustration	human	0	0.274936	0.938454
511	9	21	f	body	happiness	human	1	0.414512	0.895006
514	9	21	f	body	happiness	human	1	0	0.947109
517	9	21	f	body	neutral	human	0.5	0.050384	0.925785
532	9	21	f	body	neutral	human	0.5	0.494737	0.0275362
520	9	21	f	body	positive anticipation	human	0	0.0300236	0.926485
541	9	21	f	body	positive anticipation	human	0	0.0400735	0.940631
559	10	21	m	body	fear	dog	0	0.324577	0.92158
562	10	21	m	body	fear	dog	0	0.251045	0.921147
565	10	21	m	body	frustration	dog	0	0.112523	0.95059
568	10	21	m	body	frustration	dog	0	0.190468	0.91898
589	10	21	m	body	happiness	dog	1	0.333186	0.925815
553	10	21	m	body	neutral	dog	0.5	0.1674	0.948338
556	10	21	m	body	neutral	dog	0.5	0	0.950714
544	10	21	m	body	positive anticipation	dog	0	0.046225	0.936103
550	10	21	m	body	positive anticipation	dog	0	0.0101472	0.949776
595	10	21	m	body	fear	human	0.5	0.14569	0.954997
598	10	21	m	body	fear	human	0.5	0.190388	0.942326
583	10	21	m	body	frustration	human	0	0.311053	0.976427
586	10	21	m	body	frustration	human	0	0.0391517	0.945825
571	10	21	m	body	happiness	human	1	0.496848	0.987235
574	10	21	m	body	happiness	human	1	0.116774	0.983619
577	10	21	m	body	neutral	human	0	0.0839443	0.946072
592	10	21	m	body	neutral	human	0	0.464334	0.956957
580	10	21	m	body	positive anticipation	human	0	0.195592	0.928472
601	10	21	m	body	positive anticipation	human	0	0.268293	0.9466
619	11	21	f	body	fear	dog	0	0.077161	0.960493
622	11	21	f	body	fear	dog	0	0.234891	0.929112
625	11	21	f	body	frustration	dog	0	0.0307583	0.957649
628	11	21	f	body	frustration	dog	0	0.167842	0.932938
649	11	21	f	body	happiness	dog	1	0.166186	0.897723
664	11	21	f	body	happiness	dog	1	0.204588	0.770448
613	11	21	f	body	neutral	dog	0.5	0	0.965559
616	11	21	f	body	neutral	dog	0.5	0	0.964714
604	11	21	f	body	positive anticipation	dog	0.5	0.0240268	0.948507
610	11	21	f	body	positive anticipation	dog	0.5	0.0225457	0.951269
655	11	21	f	body	fear	human	1	0.123773	0.936246
658	11	21	f	body	fear	human	1	0.198384	0.910199
643	11	21	f	body	frustration	human	0	0.20844	0.914085
646	11	21	f	body	frustration	human	0	0.196067	0.897994
631	11	21	f	body	happiness	human	1	0.062963	0.947822
634	11	21	f	body	happiness	human	1	0.205128	0.954411
637	11	21	f	body	neutral	human	0.5	0.0933793	0.90619
652	11	21	f	body	neutral	human	0.5	0.130649	0.910725
640	11	21	f	body	positive anticipation	human	0	0.129706	0.912974
661	11	21	f	body	positive anticipation	human	0	0.0644491	0.982095
682	12	21	f	body	fear	dog	0.5	0.249498	0.886975
685	12	21	f	body	fear	dog	0.5	0.154423	0.84933
688	12	21	f	body	frustration	dog	0	0.089026	0.923985
691	12	21	f	body	frustration	dog	0	0.279799	0.926039
712	12	21	f	body	happiness	dog	1	0.261348	0.880267
676	12	21	f	body	neutral	dog	0	0.0946554	0.956545
679	12	21	f	body	neutral	dog	0	0	0.955714
667	12	21	f	body	positive anticipation	dog	0	0.0245942	0.879706
673	12	21	f	body	positive anticipation	dog	0	0	0.512013
718	12	21	f	body	fear	human	0.5	0.341825	0.861241
721	12	21	f	body	fear	human	0.5	0.441608	0.803755
706	12	21	f	body	frustration	human	0	0.176979	0.721021
709	12	21	f	body	frustration	human	0	0.27675	0.852392
694	12	21	f	body	happiness	human	1	0.0516931	0.88591
697	12	21	f	body	happiness	human	1	0.0973843	0.980857
700	12	21	f	body	neutral	human	0.5	0.348063	0.922143
715	12	21	f	body	neutral	human	0.5	0.129055	0.835507
703	12	21	f	body	positive anticipation	human	0	0.536318	0.869859
724	12	21	f	body	positive anticipation	human	0	0.491029	0.901681
742	13	22	f	body	fear	dog	1	0.0186153	0.90955
745	13	22	f	body	fear	dog	1	0.118383	0.870171
748	13	22	f	body	frustration	dog	0	0.0351628	0.729605
751	13	22	f	body	frustration	dog	0	0.143363	0.861704
772	13	22	f	body	happiness	dog	1	0.27047	0.867721
787	13	22	f	body	happiness	dog	1	0.207335	0.857378
736	13	22	f	body	neutral	dog	0.5	0.0176434	0.8769
739	13	22	f	body	neutral	dog	0.5	0.0419281	0.933571
727	13	22	f	body	positive anticipation	dog	0.5	0.0254266	0.862253
733	13	22	f	body	positive anticipation	dog	0.5	0.050435	0.920456
778	13	22	f	body	fear	human	1	0.164607	0.667542
781	13	22	f	body	fear	human	1	0.0986842	0.706019
766	13	22	f	body	frustration	human	0	0.0840415	0.825248
769	13	22	f	body	frustration	human	0	0.15674	0.852049
754	13	22	f	body	happiness	human	1	0.0621958	0.885112
757	13	22	f	body	happiness	human	1	0	0.635879
760	13	22	f	body	neutral	human	0.5	0	0.777007
775	13	22	f	body	neutral	human	0.5	0.0838888	0.891449
763	13	22	f	body	positive anticipation	human	0	0.336391	0.844625
784	13	22	f	body	positive anticipation	human	0	0.249869	0.90011
805	14	22	f	body	fear	dog	1	0.349918	0.90153
808	14	22	f	body	fear	dog	1	0.35593	0.906677
811	14	22	f	body	frustration	dog	0	0.105599	0.913941
814	14	22	f	body	frustration	dog	0	0.190493	0.90454
835	14	22	f	body	happiness	dog	1	0.423083	0.880267
850	14	22	f	body	happiness	dog	1	0.253393	0.832922
799	14	22	f	body	neutral	dog	0	0.0215536	0.930042
802	14	22	f	body	neutral	dog	0	0.0588325	0.934857
790	14	22	f	body	positive anticipation	dog	0	0.0261912	0.914179
796	14	22	f	body	positive anticipation	dog	0	0	0.93308
841	14	22	f	body	fear	human	1	0.224274	0.903806
844	14	22	f	body	fear	human	1	0.0691126	0.907296
829	14	22	f	body	frustration	human	0	0.376171	0.894409
832	14	22	f	body	frustration	human	0	0.341784	0.899366
817	14	22	f	body	happiness	human	0.5	0.895411	0.858944
820	14	22	f	body	happiness	human	0.5	0.0841794	0.933097
823	14	22	f	body	neutral	human	0	0.174638	0.935322
838	14	22	f	body	neutral	human	0	0.505807	0.885942
826	14	22	f	body	positive anticipation	human	0	0.199464	0.889529
847	14	22	f	body	positive anticipation	human	0	0.371458	0.914559
868	15	22	f	body	fear	dog	0	0.113115	0.84821
871	15	22	f	body	fear	dog	0	0.106223	0.829815
874	15	22	f	body	frustration	dog	0	0.162746	0.911633
877	15	22	f	body	frustration	dog	0	0.187057	0.86026
898	15	22	f	body	happiness	dog	1	0.166667	0.505659
862	15	22	f	body	neutral	dog	1	0.0315007	0.922508
865	15	22	f	body	neutral	dog	1	0	0.912857
853	15	22	f	body	positive anticipation	dog	0	0	0.877686
859	15	22	f	body	positive anticipation	dog	0	0.0914855	0.899145
904	15	22	f	body	fear	human	1	0.34902	0.860679
907	15	22	f	body	fear	human	1	0.304396	0.704471
892	15	22	f	body	frustration	human	0.5	0.372591	0.919735
895	15	22	f	body	frustration	human	0.5	0.579523	0.862335
880	15	22	f	body	happiness	human	1	0.0614801	0.840913
883	15	22	f	body	happiness	human	1	0.148779	0.961713
886	15	22	f	body	neutral	human	1	0.253211	0.890931
901	15	22	f	body	neutral	human	1	0.267145	0.908696
889	15	22	f	body	positive anticipation	human	0	0.985218	0.846811
910	15	22	f	body	positive anticipation	human	0	0.766695	0.924297
928	16	24	f	body	fear	dog	0.5	0.0767713	0.903461
931	16	24	f	body	fear	dog	0.5	0.109423	0.900173
934	16	24	f	body	frustration	dog	0	0.0457143	0.926429
937	16	24	f	body	frustration	dog	0	0.147725	0.899246
958	16	24	f	body	happiness	dog	1	0.204269	0.875222
922	16	24	f	body	neutral	dog	0.5	0.0163394	0.938652
925	16	24	f	body	neutral	dog	0.5	0.0225782	0.936429
913	16	24	f	body	positive anticipation	dog	0	0	0.902063
919	16	24	f	body	positive anticipation	dog	0	0	0.929551
964	16	24	f	body	fear	human	1	0.176612	0.389649
967	16	24	f	body	fear	human	1	0.284502	0.889104
952	16	24	f	body	frustration	human	0.5	0.072711	0.868108
955	16	24	f	body	frustration	human	0.5	0.184305	0.858563
940	16	24	f	body	happiness	human	1	0.0145631	0.920377
943	16	24	f	body	happiness	human	1	0.256039	0.0817052
946	16	24	f	body	neutral	human	1	0.735294	0.0235825
961	16	24	f	body	neutral	human	1	0.14828	0.939275
949	16	24	f	body	positive anticipation	human	0	0.134213	0.768329
970	16	24	f	body	positive anticipation	human	0	0.291326	0.287891
988	17	19	f	body	fear	dog	0	0.135914	0.840339
991	17	19	f	body	fear	dog	0	0.0431632	0.842692
994	17	19	f	body	frustration	dog	0	0.0406552	0.928193
997	17	19	f	body	frustration	dog	0	0.30697	0.888497
1018	17	19	f	body	happiness	dog	1	0.253892	0.84972
1033	17	19	f	body	happiness	dog	1	0.216027	0.792437
982	17	19	f	body	neutral	dog	0	0.0609358	0.865465
985	17	19	f	body	neutral	dog	0	0	0.887
973	17	19	f	body	positive anticipation	dog	0.5	0	0.891677
979	17	19	f	body	positive anticipation	dog	0.5	0.0404218	0.926836
1024	17	19	f	body	fear	human	1	0.213317	0.152072
1027	17	19	f	body	fear	human	1	0.273456	0.917941
1012	17	19	f	body	frustration	human	0.5	0.017316	0.900058
1015	17	19	f	body	frustration	human	0.5	0.158688	0.898851
1000	17	19	f	body	happiness	human	1	0.0677472	0.876177
1003	17	19	f	body	happiness	human	1	0.0190792	0.951648
1006	17	19	f	body	neutral	human	0.5	0.133102	0.350442
1021	17	19	f	body	neutral	human	0.5	0.0800703	0.906812
1009	17	19	f	body	positive anticipation	human	0	0.0638686	0.871051
1030	17	19	f	body	positive anticipation	human	0	0.0685877	0.773991
1051	18	25	m	body	fear	dog	0.5	0.126165	0.828754
1054	18	25	m	body	fear	dog	0.5	0.142124	0.878933
1057	18	25	m	body	frustration	dog	0	0.120886	0.919642
1060	18	25	m	body	frustration	dog	0	0.115912	0.924595
1081	18	25	m	body	happiness	dog	1	0.25	0.891859
1096	18	25	m	body	happiness	dog	1	0.368784	0.834772
1045	18	25	m	body	neutral	dog	0.5	0.105387	0.911476
1048	18	25	m	body	neutral	dog	0.5	0	0.954857
1036	18	25	m	body	positive anticipation	dog	0	0	0.900764
1042	18	25	m	body	positive anticipation	dog	0	0.199555	0.914891
1087	18	25	m	body	fear	human	0	0.232332	0.904744
1090	18	25	m	body	fear	human	0	0.10926	0.871492
1075	18	25	m	body	frustration	human	0.5	0.132429	0.832651
1078	18	25	m	body	frustration	human	0.5	0.152953	0.885479
1063	18	25	m	body	happiness	human	1	0.153552	0.916547
1066	18	25	m	body	happiness	human	1	0.14962	0.933886
1069	18	25	m	body	neutral	human	0.5	0.0261711	0.91434
1084	18	25	m	body	neutral	human	0.5	0.471599	0.91087
1072	18	25	m	body	positive anticipation	human	0.5	0.253433	0.824757
1093	18	25	m	body	positive anticipation	human	0.5	0.227802	0.863201
1114	19	60	m	body	fear	dog	0.5	0.107769	0.5678
1117	19	60	m	body	fear	dog	0.5	0.226933	0.870437
1120	19	60	m	body	frustration	dog	0	0.219863	0.434641
1123	19	60	m	body	frustration	dog	0	0.156554	0.642548
1144	19	60	m	body	happiness	dog	1	0.0739109	0.557207
1159	19	60	m	body	happiness	dog	1	0.334599	0.866009
1108	19	60	m	body	neutral	dog	0	0.164624	0.834387
1111	19	60	m	body	neutral	dog	0	0	0.835
1099	19	60	m	body	positive anticipation	dog	0	0.0834542	0.895283
1105	19	60	m	body	positive anticipation	dog	0	0.026619	0.683317
1150	19	60	m	body	fear	human	0.5	0.278008	0.903806
1153	19	60	m	body	fear	human	0.5	0.765991	0.859299
1138	19	60	m	body	frustration	human	0	0.348018	0.442237
1141	19	60	m	body	frustration	human	0	0.285171	0.450883
1126	19	60	m	body	happiness	human	0.5	0.485646	0.400191
1129	19	60	m	body	happiness	human	0.5	0.271709	0.915927
1132	19	60	m	body	neutral	human	0	0.234621	0.848448
1147	19	60	m	body	neutral	human	0	0.361785	0.854058
1135	19	60	m	body	positive anticipation	human	0	0.339302	0.887741
1156	19	60	m	body	positive anticipation	human	0	0.292147	0.871996
1177	20	22	f	body	fear	dog	0.5	0.173044	0.877172
1180	20	22	f	body	fear	dog	0.5	0.309979	0.888623
1183	20	22	f	body	frustration	dog	0	0.120463	0.87892
1186	20	22	f	body	frustration	dog	0	0.283389	0.906947
1207	20	22	f	body	happiness	dog	1	0.316812	0.877676
1222	20	22	f	body	happiness	dog	1	0.213658	0.818537
1171	20	22	f	body	neutral	dog	0	0.2392	0.887529
1174	20	22	f	body	neutral	dog	0	0.130016	0.89
1162	20	22	f	body	positive anticipation	dog	0	0.0278415	0.880715
1168	20	22	f	body	positive anticipation	dog	0	0.210009	0.897787
1213	20	22	f	body	fear	human	1	0.170258	0.878867
1216	20	22	f	body	fear	human	1	0.327052	0.811302
1201	20	22	f	body	frustration	human	0.5	0.291418	0.849016
1204	20	22	f	body	frustration	human	0.5	0.378051	0.92011
1189	20	22	f	body	happiness	human	1	0.120352	0.871071
1192	20	22	f	body	happiness	human	1	0.200885	0.892047
1195	20	22	f	body	neutral	human	0.5	0.4365	0.671753
1210	20	22	f	body	neutral	human	0.5	0.195694	0.908696
1198	20	22	f	body	positive anticipation	human	0	0.280532	0.88178
1219	20	22	f	body	positive anticipation	human	0	0.335797	0.849851
1240	21	56	m	body	fear	dog	0.5	0.27868	0.859647
1243	21	56	m	body	fear	dog	0.5	0.566652	0.897252
1246	21	56	m	body	frustration	dog	0	0.18035	0.907696
1249	21	56	m	body	frustration	dog	0	0.212001	0.927804
1270	21	56	m	body	happiness	dog	1	0.180745	0.88954
1285	21	56	m	body	happiness	dog	1	0.242897	0.88245
1234	21	56	m	body	neutral	dog	0.5	0.195066	0.82349
1237	21	56	m	body	neutral	dog	0.5	0.0324808	0.910429
1225	21	56	m	body	positive anticipation	dog	0	0	0.889947
1231	21	56	m	body	positive anticipation	dog	0	0.00313526	0.90919
1276	21	56	m	body	fear	human	0.5	0.243908	0.83874
1279	21	56	m	body	fear	human	0.5	0.150208	0.883878
1264	21	56	m	body	frustration	human	0.5	0.0814941	0.917982
1267	21	56	m	body	frustration	human	0.5	0.196267	0.835933
1252	21	56	m	body	happiness	human	1	0.292156	0.842189
1255	21	56	m	body	happiness	human	1	0.321844	0.881784
1258	21	56	m	body	neutral	human	0.5	0.154598	0.869256
1273	21	56	m	body	neutral	human	0.5	0.685626	0.74913
1261	21	56	m	body	positive anticipation	human	0	0.328815	0.850189
1282	21	56	m	body	positive anticipation	human	0	0.45355	0.831789
1303	22	73	m	body	fear	dog	0	0.168356	0.893658
1306	22	73	m	body	fear	dog	0	0.0679233	0.816939
1309	22	73	m	body	frustration	dog	0	0.114607	0.893037
1312	22	73	m	body	frustration	dog	0	0.110583	0.911118
1333	22	73	m	body	happiness	dog	1	0.265741	0.883677
1348	22	73	m	body	happiness	dog	1	0.333952	0.886149
1297	22	73	m	body	neutral	dog	0.5	0.0207953	0.957487
1300	22	73	m	body	neutral	dog	0.5	0	0.926
1288	22	73	m	body	positive anticipation	dog	0.5	0.0212283	0.890091
1294	22	73	m	body	positive anticipation	dog	0.5	0.0351504	0.911361
1339	22	73	m	body	fear	human	1	0.0312105	0.889181
1342	22	73	m	body	fear	human	1	0	0
1327	22	73	m	body	frustration	human	0	0.131055	0.860705
1330	22	73	m	body	frustration	human	0	0.261146	0.888222
1315	22	73	m	body	happiness	human	1	0.0664894	0.899952
1318	22	73	m	body	happiness	human	1	0	0
1321	22	73	m	body	neutral	human	0.5	0.137069	0.894399
1336	22	73	m	body	neutral	human	0.5	0.148798	0.892174
1324	22	73	m	body	positive anticipation	human	0	0.984948	0.818399
1345	22	73	m	body	positive anticipation	human	0	0.213762	0.87875
1366	23	21	f	body	fear	dog	1	0.0905256	0.915491
1369	23	21	f	body	fear	dog	1	0.195306	0.916235
1372	23	21	f	body	frustration	dog	0	0.0677624	0.941496
1375	23	21	f	body	frustration	dog	0	0.116523	0.932135
1396	23	21	f	body	happiness	dog	1	0.265719	0.902223
1360	23	21	f	body	neutral	dog	0.5	0.196403	0.957621
1363	23	21	f	body	neutral	dog	0.5	0	0.975857
1351	23	21	f	body	positive anticipation	dog	0.5	0	0.86283
1357	23	21	f	body	positive anticipation	dog	0.5	0.0593147	0.942853
1402	23	21	f	body	fear	human	1	0.899516	0.154885
1405	23	21	f	body	fear	human	1	0.366194	0.914844
1390	23	21	f	body	frustration	human	0	0.454352	0.550555
1393	23	21	f	body	frustration	human	0	0.27209	0.929367
1378	23	21	f	body	happiness	human	1	0.10233	0.94495
1381	23	21	f	body	happiness	human	1	0.833727	0.752516
1384	23	21	f	body	neutral	human	0.5	0.880812	0.469915
1399	23	21	f	body	neutral	human	0.5	0.219702	0.894493
1387	23	21	f	body	positive anticipation	human	0	0.451334	0.849195
1408	23	21	f	body	positive anticipation	human	0	0.473584	0.823465
1426	24	23	m	body	fear	dog	0.5	0.0946957	0.912817
1429	24	23	m	body	fear	dog	0.5	0.238726	0.891942
1432	24	23	m	body	frustration	dog	0	0.161476	0.919642
1435	24	23	m	body	frustration	dog	0	0.351805	0.888818
1456	24	23	m	body	happiness	dog	1	0.209422	0.929224
1420	24	23	m	body	neutral	dog	0	0.196308	0.874479
1423	24	23	m	body	neutral	dog	0	0.0687562	0.870571
1411	24	23	m	body	positive anticipation	dog	0	0.0699254	0.870475
1417	24	23	m	body	positive anticipation	dog	0	0.0592186	0.889372
1462	24	23	m	body	fear	human	1	0.385866	0.530658
1465	24	23	m	body	fear	human	1	0.384563	0.855042
1450	24	23	m	body	frustration	human	0.5	0.309013	0.544711
1453	24	23	m	body	frustration	human	0.5	0.0674266	0.887365
1438	24	23	m	body	happiness	human	1	0.308865	0.858625
1441	24	23	m	body	happiness	human	1	0.301317	0.719163
1444	24	23	m	body	neutral	human	1	0.422888	0.880354
1459	24	23	m	body	neutral	human	1	0.714334	0.856377
1447	24	23	m	body	positive anticipation	human	0	0.376021	0.899861
1468	24	23	m	body	positive anticipation	human	0	0.174406	0.886132
1486	25	67	f	body	fear	dog	0	0.190061	0.833804
1489	25	67	f	body	fear	dog	0	0.17404	0.819196
1492	25	67	f	body	frustration	dog	0	0.131599	0.87159
1495	25	67	f	body	frustration	dog	0	0.0738074	0.891224
1516	25	67	f	body	happiness	dog	1	0.248917	0.850266
1531	25	67	f	body	happiness	dog	1	0.379705	0.808056
1480	25	67	f	body	neutral	dog	1	0.15927	0.80331
1483	25	67	f	body	neutral	dog	1	0.0815515	0.861857
1471	25	67	f	body	positive anticipation	dog	0	0.0368696	0.829367
1477	25	67	f	body	positive anticipation	dog	0	0.0273547	0.873354
1522	25	67	f	body	fear	human	0.5	0.364292	0.442153
1525	25	67	f	body	fear	human	0.5	0.259684	0.844397
1510	25	67	f	body	frustration	human	0	0.301992	0.870251
1513	25	67	f	body	frustration	human	0	0.421565	0.845877
1498	25	67	f	body	happiness	human	0.5	0.0457153	0.890059
1501	25	67	f	body	happiness	human	0.5	0.171574	0.851194
1504	25	67	f	body	neutral	human	0.5	0.245386	0.855037
1519	25	67	f	body	neutral	human	0.5	0.190856	0.871739
1507	25	67	f	body	positive anticipation	human	0.5	0.534284	0.808464
1528	25	67	f	body	positive anticipation	human	0.5	0.331734	0.851264
1549	26	39	f	body	fear	dog	0.5	0.32202	0.9146
1552	26	39	f	body	fear	dog	0.5	0.395422	0.922209
1555	26	39	f	body	frustration	dog	0	0.105151	0.951405
1558	26	39	f	body	frustration	dog	0	0.341463	0.920905
1579	26	39	f	body	happiness	dog	1	0.475107	0.89295
1543	26	39	f	body	neutral	dog	0.5	0	0.984932
1546	26	39	f	body	neutral	dog	0.5	0	0.973
1534	26	39	f	body	positive anticipation	dog	0	0.0906593	0.945045
1540	26	39	f	body	positive anticipation	dog	0	0.211334	0.893444
1585	26	39	f	body	fear	human	1	0.219737	0.896869
1588	26	39	f	body	fear	human	1	0.283213	0.884266
1573	26	39	f	body	frustration	human	0	0.13272	0.678161
1576	26	39	f	body	frustration	human	0	0.385376	0.919081
1561	26	39	f	body	happiness	human	1	0.159195	0.943195
1564	26	39	f	body	happiness	human	1	0.194329	0.904875
1567	26	39	f	body	neutral	human	0.5	0.137116	0.953529
1582	26	39	f	body	neutral	human	0.5	0.676848	0.925217
1570	26	39	f	body	positive anticipation	human	0.5	0.408333	0.882178
1591	26	39	f	body	positive anticipation	human	0.5	0.194347	0.939061
1609	27	27	f	body	fear	dog	0.5	0.236608	0.751374
1612	27	27	f	body	fear	dog	0.5	0.225648	0.865392
1615	27	27	f	body	frustration	dog	0	0.382182	0.163024
1618	27	27	f	body	frustration	dog	0	0.162449	0.393069
1639	27	27	f	body	happiness	dog	1	0.251861	0.750989
1603	27	27	f	body	neutral	dog	1	0.142199	0.233688
1606	27	27	f	body	neutral	dog	1	0	0.861857
1594	27	27	f	body	positive anticipation	dog	0	0	0.868599
1600	27	27	f	body	positive anticipation	dog	0	0.0600613	0.66445
1645	27	27	f	body	fear	human	0.5	0.125467	0.502156
1648	27	27	f	body	fear	human	0.5	0.983315	0.35959
1633	27	27	f	body	frustration	human	0.5	0.458716	0.127411
1636	27	27	f	body	frustration	human	0.5	0.693473	0.475399
1621	27	27	f	body	happiness	human	1	0.208072	0.711664
1624	27	27	f	body	happiness	human	1	0.0540765	0.474442
1627	27	27	f	body	neutral	human	0.5	0.771429	0.0242761
1642	27	27	f	body	neutral	human	0.5	0.508653	0.728551
1630	27	27	f	body	positive anticipation	human	0	0.309626	0.371548
1651	27	27	f	body	positive anticipation	human	0	0.536424	0.332025
1669	28	67	m	body	fear	dog	0.5	0.204716	0.869152
1672	28	67	m	body	fear	dog	0.5	0.260921	0.899509
1675	28	67	m	body	frustration	dog	0	0.0923216	0.899824
1678	28	67	m	body	frustration	dog	0	0.166489	0.901011
1699	28	67	m	body	happiness	dog	0.5	0.316183	0.893222
1714	28	67	m	body	happiness	dog	0.5	0.21684	0.890875
1663	28	67	m	body	neutral	dog	0	0.280056	0.675905
1666	28	67	m	body	neutral	dog	0	0.180784	0.904
1654	28	67	m	body	positive anticipation	dog	0	0.112846	0.896005
1660	28	67	m	body	positive anticipation	dog	0	0.108468	0.947333
1705	28	67	m	body	fear	human	1	0.31928	0.853928
1708	28	67	m	body	fear	human	1	0.234402	0.893362
1693	28	67	m	body	frustration	human	0	0.16619	0.885057
1696	28	67	m	body	frustration	human	0	0.413286	0.87485
1681	28	67	m	body	happiness	human	1	0.120971	0.841551
1684	28	67	m	body	happiness	human	1	0.226739	0.94178
1687	28	67	m	body	neutral	human	1	0.255468	0.919716
1702	28	67	m	body	neutral	human	1	0.123241	0.885507
1690	28	67	m	body	positive anticipation	human	0	0.37942	0.876614
1711	28	67	m	body	positive anticipation	human	0	0.389224	0.833674
1732	29	55	f	body	fear	dog	0	0.096845	0.743799
1735	29	55	f	body	fear	dog	0	0.168961	0.780964
1738	29	55	f	body	frustration	dog	0	0.0908756	0.737885
1741	29	55	f	body	frustration	dog	0	0.11659	0.767849
1762	29	55	f	body	happiness	dog	1	0.240839	0.617755
1777	29	55	f	body	happiness	dog	1	0.298261	0.709001
1726	29	55	f	body	neutral	dog	0	0.0300489	0.770079
1729	29	55	f	body	neutral	dog	0	0.0957546	0.763857
1717	29	55	f	body	positive anticipation	dog	0	0.103324	0.720323
1723	29	55	f	body	positive anticipation	dog	0	0.172407	0.705443
1768	29	55	f	body	fear	human	1	0.412225	0.742359
1771	29	55	f	body	fear	human	1	0.404957	0.7575
1756	29	55	f	body	frustration	human	0	0.251175	0.787259
1759	29	55	f	body	frustration	human	0	0.300549	0.780902
1744	29	55	f	body	happiness	human	1	0.253687	0.746609
1747	29	55	f	body	happiness	human	1	0.493909	0.745214
1750	29	55	f	body	neutral	human	0.5	0.312789	0.75117
1765	29	55	f	body	neutral	human	0.5	0.348036	0.782029
1753	29	55	f	body	positive anticipation	human	0.5	0.386232	0.756209
1774	29	55	f	body	positive anticipation	human	0.5	0.322674	0.761269
1795	30	46	f	body	fear	dog	0	0.236923	0.868855
1798	30	46	f	body	fear	dog	0	0.0926988	0.856365
1801	30	46	f	body	frustration	dog	0	0.131563	0.92032
1804	30	46	f	body	frustration	dog	0	0.112424	0.814856
1825	30	46	f	body	happiness	dog	1	0.286856	0.801991
1789	30	46	f	body	neutral	dog	0.5	0.196308	0.896408
1792	30	46	f	body	neutral	dog	0.5	0.0102992	0.873857
1780	30	46	f	body	positive anticipation	dog	0.5	0	0.919948
1786	30	46	f	body	positive anticipation	dog	0.5	0.062954	0.896973
1831	30	46	f	body	fear	human	1	0.217473	0.802738
1834	30	46	f	body	fear	human	1	0.217352	0.865493
1819	30	46	f	body	frustration	human	0	0.248702	0.825638
1822	30	46	f	body	frustration	human	0	0.676542	0.850677
1807	30	46	f	body	happiness	human	1	0.961347	0.895803
1810	30	46	f	body	happiness	human	1	0.0229479	0.894415
1813	30	46	f	body	neutral	human	1	0.00805153	0.861453
1828	30	46	f	body	neutral	human	1	0.810138	0.932029
1816	30	46	f	body	positive anticipation	human	0	0.308491	0.861117
1837	30	46	f	body	positive anticipation	human	0	0.13901	0.863201
1855	31	26	f	body	fear	dog	1	0.154805	0.870192
1858	31	26	f	body	fear	dog	1	0.301592	0.850392
1861	31	26	f	body	frustration	dog	0	0.100533	0.865481
1864	31	26	f	body	frustration	dog	0	0.169381	0.886571
1885	31	26	f	body	happiness	dog	1	0.378306	0.871267
1849	31	26	f	body	neutral	dog	0.5	0.220923	0.851339
1852	31	26	f	body	neutral	dog	0.5	0.0102378	0.907
1840	31	26	f	body	positive anticipation	dog	0	0	0.928314
1846	31	26	f	body	positive anticipation	dog	0	0.0913151	0.881499
1891	31	26	f	body	fear	human	0.5	0.368477	0.876805
1894	31	26	f	body	fear	human	0.5	0.148759	0.9042
1879	31	26	f	body	frustration	human	1	0.218354	0.861874
1882	31	26	f	body	frustration	human	1	0.140524	0.871078
1867	31	26	f	body	happiness	human	0.5	0.0501702	0.890538
1870	31	26	f	body	happiness	human	0.5	0.0260756	0.90823
1873	31	26	f	body	neutral	human	1	0.0314573	0.915034
1888	31	26	f	body	neutral	human	1	0.143352	0.878551
1876	31	26	f	body	positive anticipation	human	0	0.384086	0.836479
1897	31	26	f	body	positive anticipation	human	0	0.223247	0.851264
1915	32	31	m	body	fear	dog	0.5	0.0891121	0.916679
1918	32	31	m	body	fear	dog	0.5	0.300071	0.933891
1921	32	31	m	body	frustration	dog	0	0.0464551	0.94964
1924	32	31	m	body	frustration	dog	0	0.184811	0.906305
1945	32	31	m	body	happiness	dog	1	0.242583	0.910132
1960	32	31	m	body	happiness	dog	1	0.224227	0.877106
1909	32	31	m	body	neutral	dog	0	0.0361236	0.927351
1912	32	31	m	body	neutral	dog	0	0.132471	0.927429
1900	32	31	m	body	positive anticipation	dog	0	0	0.889658
1906	32	31	m	body	positive anticipation	dog	0	0.0262498	0.920456
1951	32	31	m	body	fear	human	1	0.0294298	0.917495
1954	32	31	m	body	fear	human	1	0.347916	0.933424
1939	32	31	m	body	frustration	human	0	0.121433	0.908046
1942	32	31	m	body	frustration	human	0	0.225344	0.909138
1927	32	31	m	body	happiness	human	1	0	0.937769
1930	32	31	m	body	happiness	human	1	0.0212625	0.89106
1933	32	31	m	body	neutral	human	0.5	0.135276	0.797295
1948	32	31	m	body	neutral	human	0.5	0.135307	0.910435
1936	32	31	m	body	positive anticipation	human	0	0.185879	0.880787
1957	32	31	m	body	positive anticipation	human	0	0.17563	0.922884
1978	33	30	f	body	fear	dog	0.5	0.221251	0.88341
1981	33	30	f	body	fear	dog	0.5	0.332967	0.846011
1984	33	30	f	body	frustration	dog	0.5	0.161613	0.908782
1987	33	30	f	body	frustration	dog	0.5	0.0740608	0.892508
2008	33	30	f	body	happiness	dog	1	0.203556	0.905087
2023	33	30	f	body	happiness	dog	1	0.327586	0.822441
1972	33	30	f	body	neutral	dog	0.5	0.192787	0.917664
1975	33	30	f	body	neutral	dog	0.5	0.0254291	0.898857
1963	33	30	f	body	positive anticipation	dog	0	0.0556738	0.88086
1969	33	30	f	body	positive anticipation	dog	0	0.151435	0.870368
2014	33	30	f	body	fear	human	1	0.193464	0.786049
2017	33	30	f	body	fear	human	1	0.184096	0.710664
2002	33	30	f	body	frustration	human	0	0.326289	0.857393
2005	33	30	f	body	frustration	human	0	0.265138	0.87485
1990	33	30	f	body	happiness	human	1	0.0464012	0.873464
1993	33	30	f	body	happiness	human	1	0.152701	0.862049
1996	33	30	f	body	neutral	human	1	0.170727	0.847061
2011	33	30	f	body	neutral	human	1	0.21816	0.86029
1999	33	30	f	body	positive anticipation	human	0	0.166322	0.8637
2020	33	30	f	body	positive anticipation	human	0	0.285139	0.858175
2041	34	28	f	body	fear	dog	0.5	0.109265	0.884895
2044	34	28	f	body	fear	dog	0.5	0.0675902	0.87203
2047	34	28	f	body	frustration	dog	0	0.0263043	0.928872
2050	34	28	f	body	frustration	dog	0	0.0808654	0.904701
2071	34	28	f	body	happiness	dog	1	0.0782764	0.914632
2035	34	28	f	body	neutral	dog	0.5	0.0286482	0.901655
2038	34	28	f	body	neutral	dog	0.5	0	0.933286
2026	34	28	f	body	positive anticipation	dog	0.5	0.0281875	0.880138
2032	34	28	f	body	positive anticipation	dog	0.5	0	0.927922
2077	34	28	f	body	fear	human	0.5	0.0184874	0.892556
2080	34	28	f	body	fear	human	0.5	0.373251	0.913102
2065	34	28	f	body	frustration	human	0	0.0710209	0.921683
2068	34	28	f	body	frustration	human	0	0.165233	0.936911
2053	34	28	f	body	happiness	human	1	0.0154454	0.888463
2056	34	28	f	body	happiness	human	1	0	0.941188
2059	34	28	f	body	neutral	human	0.5	0.0134479	0.928386
2074	34	28	f	body	neutral	human	0.5	0.0624	0.905797
2062	34	28	f	body	positive anticipation	human	0	0.130947	0.910391
2083	34	28	f	body	positive anticipation	human	0	0.0268751	0.894142
2101	35	51	f	body	fear	dog	0	0.252158	0.894698
2104	35	51	f	body	fear	dog	0	0.288886	0.896987
2107	35	51	f	body	frustration	dog	0	0.121986	0.861273
2110	35	51	f	body	frustration	dog	0	0.289591	0.863148
2131	35	51	f	body	happiness	dog	1	0.341852	0.891177
2146	35	51	f	body	happiness	dog	1	0.302117	0.893136
2095	35	51	f	body	neutral	dog	0.5	0.0780488	0.882551
2098	35	51	f	body	neutral	dog	0.5	0	0.873143
2086	35	51	f	body	positive anticipation	dog	0.5	0.01909	0.906678
2092	35	51	f	body	positive anticipation	dog	0.5	0.0223652	0.886114
2137	35	51	f	body	fear	human	0	0.410485	0.819051
2140	35	51	f	body	fear	human	0	0.227374	0.87246
2125	35	51	f	body	frustration	human	1	0.220782	0.901812
2128	35	51	f	body	frustration	human	1	0.305113	0.828219
2113	35	51	f	body	happiness	human	1	0.0967452	0.887346
2116	35	51	f	body	happiness	human	1	0.450119	0.911979
2119	35	51	f	body	neutral	human	0.5	0.132386	0.780649
2134	35	51	f	body	neutral	human	0.5	0.35977	0.882609
2122	35	51	f	body	positive anticipation	human	0	0.451068	0.846612
2143	35	51	f	body	positive anticipation	human	0	0.36126	0.877336
2164	36	27	f	body	fear	dog	0	0.102353	0.921432
2167	36	27	f	body	fear	dog	0	0.362409	0.894863
2170	36	27	f	body	frustration	dog	0	0.0127029	0.961721
2173	36	27	f	body	frustration	dog	0	0.128047	0.934702
2194	36	27	f	body	happiness	dog	0.5	0.193865	0.889131
2209	36	27	f	body	happiness	dog	0.5	0.170187	0.846486
2158	36	27	f	body	neutral	dog	0.5	0.115058	0.920221
2161	36	27	f	body	neutral	dog	0.5	0.0225754	0.961857
2149	36	27	f	body	positive anticipation	dog	0	0	0.946921
2155	36	27	f	body	positive anticipation	dog	0	0.0830958	0.952355
2200	36	27	f	body	fear	human	1	0.51696	0.298519
2203	36	27	f	body	fear	human	1	0.104091	0.903619
2188	36	27	f	body	frustration	human	0	0.218079	0.898695
2191	36	27	f	body	frustration	human	0	0.150019	0.913081
2176	36	27	f	body	happiness	human	1	0.305528	0.793841
2179	36	27	f	body	happiness	human	1	0.270044	0.895994
2182	36	27	f	body	neutral	human	1	0.0878741	0.903763
2197	36	27	f	body	neutral	human	1	0.232047	0.837536
2185	36	27	f	body	positive anticipation	human	0	0.511565	0.807471
2206	36	27	f	body	positive anticipation	human	0	0.0667838	0.178734
2227	37	35	f	body	fear	dog	0	0.150694	0.898856
2230	37	35	f	body	fear	dog	0	0.187812	0.904022
2233	37	35	f	body	frustration	dog	0	0	0.68386
2236	37	35	f	body	frustration	dog	0	0.250269	0.894272
2257	37	35	f	body	happiness	dog	1	0.266987	0.907132
2221	37	35	f	body	neutral	dog	0	0.0851636	0.900444
2224	37	35	f	body	neutral	dog	0	0.278141	0.918857
2212	37	35	f	body	positive anticipation	dog	0	0	0.899899
2218	37	35	f	body	positive anticipation	dog	0	0.271825	0.915841
2263	37	35	f	body	fear	human	0.5	0.499894	0.884118
2266	37	35	f	body	fear	human	0.5	0.549784	0.894136
2251	37	35	f	body	frustration	human	0.5	0.947666	0.897136
2254	37	35	f	body	frustration	human	0.5	0.28011	0.935196
2239	37	35	f	body	happiness	human	1	0.172837	0.935216
2242	37	35	f	body	happiness	human	1	0.162864	0.934281
2245	37	35	f	body	neutral	human	1	0.176211	0.902376
2260	37	35	f	body	neutral	human	1	0.304522	0.903768
2248	37	35	f	body	positive anticipation	human	0	0.334739	0.895092
2269	37	35	f	body	positive anticipation	human	0	0.290767	0.923669
2287	38	48	f	body	fear	dog	0	0.166297	0.93866
2290	38	48	f	body	fear	dog	0	0.168293	0.93867
2293	38	48	f	body	frustration	dog	0	0.0819319	0.944346
2296	38	48	f	body	frustration	dog	0	0.274084	0.945933
2317	38	48	f	body	happiness	dog	1	0.153456	0.832674
2281	38	48	f	body	neutral	dog	0.5	0.161267	0.934347
2284	38	48	f	body	neutral	dog	0.5	0.0826897	0.943286
2272	38	48	f	body	positive anticipation	dog	0.5	0	0.937401
2278	38	48	f	body	positive anticipation	dog	0.5	0.140888	0.945161
2323	38	48	f	body	fear	human	0.5	0.150417	0.900056
2326	38	48	f	body	fear	human	0.5	0.205025	0.670215
2311	38	48	f	body	frustration	human	0	0.037942	0.980713
2314	38	48	f	body	frustration	human	0	0.14567	0.940339
2299	38	48	f	body	happiness	human	1	0.282379	0.949896
2302	38	48	f	body	happiness	human	1	0.225602	0.65522
2305	38	48	f	body	neutral	human	0.5	0.141826	0.960985
2320	38	48	f	body	neutral	human	0.5	0.282071	0.937681
2308	38	48	f	body	positive anticipation	human	0	0.156757	0.955692
2329	38	48	f	body	positive anticipation	human	0	0.0416599	0.961363
2347	39	60	f	body	fear	dog	0	0.0404946	0.960939
2350	39	60	f	body	fear	dog	0	0.214318	0.595248
2353	39	60	f	body	frustration	dog	0	0.216825	0.614769
2356	39	60	f	body	frustration	dog	0	0.0408163	0.927643
2377	39	60	f	body	happiness	dog	1	0.0894919	0.472385
2392	39	60	f	body	happiness	dog	1	0.228355	0.785656
2341	39	60	f	body	neutral	dog	0.5	0	0.657339
2344	39	60	f	body	neutral	dog	0.5	0	0.467
2332	39	60	f	body	positive anticipation	dog	0	0	0.439781
2338	39	60	f	body	positive anticipation	dog	0	0	0.205375
2383	39	60	f	body	fear	human	1	0.279493	0.88693
2386	39	60	f	body	fear	human	1	0.0609319	0.971937
2371	39	60	f	body	frustration	human	0	0.112844	0.961621
2374	39	60	f	body	frustration	human	0	0.784855	0.869364
2359	39	60	f	body	happiness	human	1	0.097168	0.653582
2362	39	60	f	body	happiness	human	1	0.0167598	0.918492
2365	39	60	f	body	neutral	human	1	0.0257223	0.930293
2380	39	60	f	body	neutral	human	1	0.159679	0.94029
2368	39	60	f	body	positive anticipation	human	0	0.140706	0.923505
2389	39	60	f	body	positive anticipation	human	0	0.420124	0.302811
2410	40	47	m	body	fear	dog	1	0.155412	0.897371
2413	40	47	m	body	fear	dog	1	0.208648	0.948626
2416	40	47	m	body	frustration	dog	0	0.137169	0.95792
2419	40	47	m	body	frustration	dog	0	0.249913	0.925076
2440	40	47	m	body	happiness	dog	0.5	0.186109	0.612573
2455	40	47	m	body	happiness	dog	0.5	0.189799	0.83806
2404	40	47	m	body	neutral	dog	0.5	0.0203496	0.985067
2407	40	47	m	body	neutral	dog	0.5	0.110268	0.602429
2395	40	47	m	body	positive anticipation	dog	0	0	0.731285
2401	40	47	m	body	positive anticipation	dog	0	0.103543	0.888829
2446	40	47	m	body	fear	human	1	0.332823	0.734671
2449	40	47	m	body	fear	human	1	0.148634	0.708341
2434	40	47	m	body	frustration	human	0.5	0.538173	0.882914
2437	40	47	m	body	frustration	human	0.5	0.166635	0.908452
2422	40	47	m	body	happiness	human	0.5	0.300479	0.566619
2425	40	47	m	body	happiness	human	0.5	0.910122	0.452339
2428	40	47	m	body	neutral	human	0.5	0.124166	0.935668
2443	40	47	m	body	neutral	human	0.5	0.0648918	0.958116
2431	40	47	m	body	positive anticipation	human	0	0.228254	0.893106
2452	40	47	m	body	positive anticipation	human	0	0.382111	0.897283
2473	41	29	f	body	fear	dog	1	0.020999	0.933611
2476	41	29	f	body	fear	dog	1	0.022348	0.914775
2479	41	29	f	body	frustration	dog	0	0	0.586263
2482	41	29	f	body	frustration	dog	0	0.140952	0.92652
2503	41	29	f	body	happiness	dog	1	0.157856	0.73517
2518	41	29	f	body	happiness	dog	1	0.238322	0.818331
2467	41	29	f	body	neutral	dog	0.5	0.00493446	0.872461
2470	41	29	f	body	neutral	dog	0.5	0	0.917
2458	41	29	f	body	positive anticipation	dog	0.5	0	0.858359
2464	41	29	f	body	positive anticipation	dog	0.5	0	0.747251
2509	41	29	f	body	fear	human	1	0.0940815	0.671667
2512	41	29	f	body	fear	human	1	0.0392699	0.699826
2497	41	29	f	body	frustration	human	0	0.164113	0.928307
2500	41	29	f	body	frustration	human	0	0.161875	0.936225
2485	41	29	f	body	happiness	human	1	0.108537	0.261688
2488	41	29	f	body	happiness	human	1	0.426199	0.748767
2491	41	29	f	body	neutral	human	0.5	0.0524133	0.919716
2506	41	29	f	body	neutral	human	0.5	0.44932	0.937971
2494	41	29	f	body	positive anticipation	human	0	0.0870108	0.9545
2515	41	29	f	body	positive anticipation	human	0	0.221918	0.917229
2536	42	41	f	body	fear	dog	0.5	0.187152	0.853112
2539	42	41	f	body	fear	dog	0.5	0.0716064	0.906545
2542	42	41	f	body	frustration	dog	0	0.0106828	0.940274
2545	42	41	f	body	frustration	dog	0	0.253579	0.896519
2566	42	41	f	body	happiness	dog	1	0.248681	0.930588
2530	42	41	f	body	neutral	dog	0	0.142771	0.887663
2533	42	41	f	body	neutral	dog	0	0.152748	0.940857
2521	42	41	f	body	positive anticipation	dog	0	0	0.927304
2527	42	41	f	body	positive anticipation	dog	0	0	0.890457
2572	42	41	f	body	fear	human	1	0.153797	0.888806
2575	42	41	f	body	fear	human	1	0.0244674	0.917554
2560	42	41	f	body	frustration	human	0.5	0.0859375	0.897721
2563	42	41	f	body	frustration	human	0.5	0.171994	0.85822
2548	42	41	f	body	happiness	human	1	0.0209177	0.945907
2551	42	41	f	body	happiness	human	1	0.0712305	0.9254
2554	42	41	f	body	neutral	human	0.5	0.0260659	0.931333
2569	42	41	f	body	neutral	human	0.5	0.301779	0.912464
2557	42	41	f	body	positive anticipation	human	0	0.170174	0.878005
2578	42	41	f	body	positive anticipation	human	0	0.293428	0.910476
2596	43	52	m	body	fear	dog	0.5	0.421683	0.917867
2599	43	52	m	body	fear	dog	0.5	0.34434	0.900571
2602	43	52	m	body	frustration	dog	0	0.191328	0.910954
2605	43	52	m	body	frustration	dog	0	0.245033	0.896358
2626	43	52	m	body	happiness	dog	1	0.504668	0.847129
2590	43	52	m	body	neutral	dog	0.5	0.317014	0.890354
2593	43	52	m	body	neutral	dog	0.5	0.0500866	0.907
2581	43	52	m	body	positive anticipation	dog	1	0.0665156	0.891245
2587	43	52	m	body	positive anticipation	dog	1	0.210916	0.897787
2632	43	52	m	body	fear	human	1	0.263539	0.907182
2635	43	52	m	body	fear	human	1	0.389707	0.880008
2620	43	52	m	body	frustration	human	0	0.17707	0.936295
2623	43	52	m	body	frustration	human	0	0.292137	0.896108
2608	43	52	m	body	happiness	human	1	0	0.0335089
2611	43	52	m	body	happiness	human	1	0.197672	0.915532
2614	43	52	m	body	neutral	human	0.5	0.1553	0.935668
2629	43	52	m	body	neutral	human	0.5	0.379074	0.92942
2617	43	52	m	body	positive anticipation	human	0	0.396442	0.815418
2638	43	52	m	body	positive anticipation	human	0	0.381143	0.904508
2656	44	58	f	body	fear	dog	0.5	0.411111	0.427744
2659	44	58	f	body	fear	dog	0.5	0	0.078322
2662	44	58	f	body	frustration	dog	0	0	0.654676
2665	44	58	f	body	frustration	dog	0	0	0.310605
2686	44	58	f	body	happiness	dog	1	0.385758	0.266194
2650	44	58	f	body	neutral	dog	0.5	0.30444	0.757433
2653	44	58	f	body	neutral	dog	0.5	0.0857373	0.886429
2641	44	58	f	body	positive anticipation	dog	0	0.0884774	0.490697
2647	44	58	f	body	positive anticipation	dog	0	0.26528	0.21542
2692	44	58	f	body	fear	human	1	0.328727	0.895556
2695	44	58	f	body	fear	human	1	0.344951	0.866267
2680	44	58	f	body	frustration	human	0.5	0.46544	0.868108
2683	44	58	f	body	frustration	human	0.5	0.375421	0.509172
2668	44	58	f	body	happiness	human	1	0.166788	0.873464
2671	44	58	f	body	happiness	human	1	0	0.890468
2674	44	58	f	body	neutral	human	0.5	0.271006	0.897694
2689	44	58	f	body	neutral	human	0.5	0.223368	0.688406
2677	44	58	f	body	positive anticipation	human	0	0.422535	0.902841
2698	44	58	f	body	positive anticipation	human	0	0	0.0741322
2716	45	45	f	body	fear	dog	0	0.0963514	0.838556
2719	45	45	f	body	fear	dog	0	0.102927	0.843489
2722	45	45	f	body	frustration	dog	0	0.13577	0.883806
2725	45	45	f	body	frustration	dog	0	0.105536	0.866517
2746	45	45	f	body	happiness	dog	1	0.229358	0.876994
2761	45	45	f	body	happiness	dog	1	0.283648	0.838266
2710	45	45	f	body	neutral	dog	0.5	0.0660725	0.875555
2713	45	45	f	body	neutral	dog	0.5	0	0.863286
2701	45	45	f	body	positive anticipation	dog	0	0.030897	0.868311
2707	45	45	f	body	positive anticipation	dog	0	0.160646	0.856794
2752	45	45	f	body	fear	human	0	0.245359	0.838365
2755	45	45	f	body	fear	human	0	0.249273	0.865686
2740	45	45	f	body	frustration	human	0.5	0.241818	0.857199
2743	45	45	f	body	frustration	human	0.5	0.249901	0.868507
2728	45	45	f	body	happiness	human	0.5	0.192349	0.888463
2731	45	45	f	body	happiness	human	0.5	0.201169	0.911387
2734	45	45	f	body	neutral	human	0.5	0.160824	0.875499
2749	45	45	f	body	neutral	human	0.5	0.18757	0.904783
2737	45	45	f	body	positive anticipation	human	0	0.403292	0.869064
2758	45	45	f	body	positive anticipation	human	0	0.260249	0.858175
2779	46	55	f	body	fear	dog	0	0.114379	0.914154
2782	46	55	f	body	fear	dog	0	0.070351	0.888756
2785	46	55	f	body	frustration	dog	0	0.0582654	0.915569
2788	46	55	f	body	frustration	dog	0	0.158969	0.927483
2809	46	55	f	body	happiness	dog	1	0.127144	0.906314
2824	46	55	f	body	happiness	dog	1	0.165085	0.86642
2773	46	55	f	body	neutral	dog	0	0.137725	0.898695
2776	46	55	f	body	neutral	dog	0	0	0.914143
2764	46	55	f	body	positive anticipation	dog	0	0	0.920092
2770	46	55	f	body	positive anticipation	dog	0	0	0.94774
2815	46	55	f	body	fear	human	1	0.0651452	0.903806
2818	46	55	f	body	fear	human	1	0.0246154	0.943488
2803	46	55	f	body	frustration	human	0.5	0.0358062	0.90863
2806	46	55	f	body	frustration	human	0.5	0.126509	0.922853
2791	46	55	f	body	happiness	human	1	0.0248963	0.92293
2794	46	55	f	body	happiness	human	1	0.115133	0.905072
2797	46	55	f	body	neutral	human	0.5	0.0753178	0.913993
2812	46	55	f	body	neutral	human	0.5	0.416838	0.984638
2800	46	55	f	body	positive anticipation	human	0.5	0.119795	0.892311
2821	46	55	f	body	positive anticipation	human	0.5	0.109538	0.920528
2842	47	48	f	body	fear	dog	0	0.0650691	0.849101
2845	47	48	f	body	fear	dog	0	0.301123	0.331077
2848	47	48	f	body	frustration	dog	0	0.0601504	0.7763
2851	47	48	f	body	frustration	dog	0	0.209873	0.633724
2872	47	48	f	body	happiness	dog	1	0.280378	0.850675
2887	47	48	f	body	happiness	dog	1	0.204781	0.713522
2836	47	48	f	body	neutral	dog	0	0.195031	0.866407
2839	47	48	f	body	neutral	dog	0	0.107649	0.756429
2827	47	48	f	body	positive anticipation	dog	0	0.0508816	0.858936
2833	47	48	f	body	positive anticipation	dog	0	0.0187761	0.39039
2878	47	48	f	body	fear	human	1	0.0912235	0.867429
2881	47	48	f	body	fear	human	1	0.207065	0.832785
2866	47	48	f	body	frustration	human	0.5	0.00133988	0.872394
2869	47	48	f	body	frustration	human	0.5	0.153708	0.38145
2854	47	48	f	body	happiness	human	1	0.0569211	0.863412
2857	47	48	f	body	happiness	human	1	0.0765622	0.9254
2860	47	48	f	body	neutral	human	1	0.023119	0.855037
2875	47	48	f	body	neutral	human	1	0.514962	0.857246
2863	47	48	f	body	positive anticipation	human	0	0.173923	0.844228
2884	47	48	f	body	positive anticipation	human	0	0.231514	0.811371
2905	48	45	f	body	fear	dog	0	0.105905	0.852666
2908	48	45	f	body	fear	dog	0	0.0785452	0.868711
2911	48	45	f	body	frustration	dog	0	0.0928668	0.907696
2914	48	45	f	body	frustration	dog	0	0.255638	0.846623
2935	48	45	f	body	happiness	dog	1	0.238541	0.743761
2950	48	45	f	body	happiness	dog	1	0.154895	0.829223
2899	48	45	f	body	neutral	dog	0	0.0566778	0.925737
2902	48	45	f	body	neutral	dog	0	0	0.908571
2890	48	45	f	body	positive anticipation	dog	0	0.0382965	0.873792
2896	48	45	f	body	positive anticipation	dog	0	0.0250439	0.926836
2941	48	45	f	body	fear	human	1	0.0840108	0.830302
2944	48	45	f	body	fear	human	1	0.0159517	0.897813
2929	48	45	f	body	frustration	human	0	0.0261015	0.932983
2932	48	45	f	body	frustration	human	0	0.203479	0.916681
2917	48	45	f	body	happiness	human	1	0	0.743099
2920	48	45	f	body	happiness	human	1	0.0339278	0.90744
2923	48	45	f	body	neutral	human	0.5	0.0984115	0.895093
2938	48	45	f	body	neutral	human	0.5	0.150494	0.954348
2926	48	45	f	body	positive anticipation	human	0	0.213014	0.870256
2947	48	45	f	body	positive anticipation	human	0	0.173021	0.856918
2968	49	65	m	body	fear	dog	0	0.149488	0.927967
2971	49	65	m	body	fear	dog	0	0.257319	0.902297
2974	49	65	m	body	frustration	dog	0	0.0894379	0.93946
2977	49	65	m	body	frustration	dog	0	0.227449	0.910637
2998	49	65	m	body	happiness	dog	1	0.231738	0.92036
2962	49	65	m	body	neutral	dog	0.5	0.0374765	0.929773
2965	49	65	m	body	neutral	dog	0.5	0.0670017	0.938143
2953	49	65	m	body	positive anticipation	dog	0	0	0.934805
2959	49	65	m	body	positive anticipation	dog	0	0.102806	0.933487
3004	49	65	m	body	fear	human	1	0.224861	0.87643
3007	49	65	m	body	fear	human	1	0.305454	0.897813
2992	49	65	m	body	frustration	human	0	0.0327579	0.880187
2995	49	65	m	body	frustration	human	0	0.294998	0.870564
2980	49	65	m	body	happiness	human	1	0	0.906494
2983	49	65	m	body	happiness	human	1	0.0399667	0.948096
2986	49	65	m	body	neutral	human	0.5	0.0607794	0.970002
3001	49	65	m	body	neutral	human	0.5	0.21046	0.925507
2989	49	65	m	body	positive anticipation	human	0	0.185567	0.886549
3010	49	65	m	body	positive anticipation	human	0	0.143152	0.911732
3028	50	28	f	body	fear	dog	1	0.24931	0.861429
3031	50	28	f	body	fear	dog	1	0.381613	0.870702
3034	50	28	f	body	frustration	dog	0	0.16215	0.876476
3037	50	28	f	body	frustration	dog	0	0.349066	0.832825
3058	50	28	f	body	happiness	dog	1	0.336384	0.893904
3073	50	28	f	body	happiness	dog	1	0.321437	0.829223
3022	50	28	f	body	neutral	dog	0.5	0.152093	0.903135
3025	50	28	f	body	neutral	dog	0.5	0.0523402	0.851571
3013	50	28	f	body	positive anticipation	dog	0.5	0.0275839	0.868023
3019	50	28	f	body	positive anticipation	dog	0.5	0.13148	0.869282
3064	50	28	f	body	fear	human	1	0.300938	0.839302
3067	50	28	f	body	fear	human	1	0.635318	0.858138
3052	50	28	f	body	frustration	human	0	0.208916	0.878434
3055	50	28	f	body	frustration	human	0	0.351046	0.909823
3040	50	28	f	body	happiness	human	1	0.354856	0.892133
3043	50	28	f	body	happiness	human	1	0.351608	0.853168
3046	50	28	f	body	neutral	human	1	0.227263	0.840818
3061	50	28	f	body	neutral	human	1	0.290392	0.871884
3049	50	28	f	body	positive anticipation	human	0	0.784862	0.816412
3070	50	28	f	body	positive anticipation	human	0	0.748351	0.881263
3091	51	50	f	body	fear	dog	0	0.121588	0.826972
3094	51	50	f	body	fear	dog	0	0.0843556	0.789991
3097	51	50	f	body	frustration	dog	0	0.0223721	0.885842
3100	51	50	f	body	frustration	dog	0	0.139689	0.824643
3121	51	50	f	body	happiness	dog	1	0.15964	0.847402
3085	51	50	f	body	neutral	dog	1	0.131083	0.821068
3088	51	50	f	body	neutral	dog	1	0	0.843
3076	51	50	f	body	positive anticipation	dog	0.5	0	0.836723
3082	51	50	f	body	positive anticipation	dog	0.5	0.236738	0.823945
3127	51	50	f	body	fear	human	0.5	0.233548	0.814926
3130	51	50	f	body	fear	human	0.5	0.249152	0.856009
3115	51	50	f	body	frustration	human	0	0.152184	0.811611
3118	51	50	f	body	frustration	human	0	0.124214	0.790845
3103	51	50	f	body	happiness	human	1	0.117454	0.922451
3106	51	50	f	body	happiness	human	1	0.146622	0.89106
3109	51	50	f	body	neutral	human	1	0.157884	0.848968
3124	51	50	f	body	neutral	human	1	0.161118	0.840145
3112	51	50	f	body	positive anticipation	human	0	0.0936455	0.831711
3133	51	50	f	body	positive anticipation	human	0	0.47643	0.872939
3151	52	59	f	body	fear	dog	0	0.178612	0.791623
3154	52	59	f	body	fear	dog	0	0.0585455	0.870702
3157	52	59	f	body	frustration	dog	0	0.130024	0.834125
3160	52	59	f	body	frustration	dog	0	0.167337	0.837959
3181	52	59	f	body	happiness	dog	1	0.31261	0.848902
3196	52	59	f	body	happiness	dog	1	0.3528	0.858611
3145	52	59	f	body	neutral	dog	0.5	0.0998308	0.874613
3148	52	59	f	body	neutral	dog	0.5	0	0.914
3136	52	59	f	body	positive anticipation	dog	0.5	0.0357315	0.896149
3142	52	59	f	body	positive anticipation	dog	0.5	0.272542	0.800869
3187	52	59	f	body	fear	human	0.5	0.259588	0.845865
3190	52	59	f	body	fear	human	0.5	0.174207	0.85988
3175	52	59	f	body	frustration	human	0	0.116351	0.884083
3178	52	59	f	body	frustration	human	0	0.227704	0.830447
3163	52	59	f	body	happiness	human	1	0	0.87139
3166	52	59	f	body	happiness	human	1	0.284737	0.374975
3169	52	59	f	body	neutral	human	0	0.197071	0.85261
3184	52	59	f	body	neutral	human	0	0.621931	0.885507
3172	52	59	f	body	positive anticipation	human	0	0.462088	0.807073
3193	52	59	f	body	positive anticipation	human	0	0.250557	0.846238
3214	53	29	m	body	fear	dog	0	0.0761755	0.947572
3217	53	29	m	body	fear	dog	0	0.327878	0.96522
3220	53	29	m	body	frustration	dog	0	0.10646	0.943532
3223	53	29	m	body	frustration	dog	0	0.124165	0.936788
3244	53	29	m	body	happiness	dog	1	0.142343	0.341061
3208	53	29	m	body	neutral	dog	1	0.14663	0.932194
3211	53	29	m	body	neutral	dog	1	0.0698535	0.965286
3199	53	29	m	body	positive anticipation	dog	0.5	0	0.947786
3205	53	29	m	body	positive anticipation	dog	0.5	0.0242049	0.964572
3250	53	29	m	body	fear	human	1	0.0935769	0.913745
3253	53	29	m	body	fear	human	1	0.287148	0.810141
3238	53	29	m	body	frustration	human	0.5	0.35123	0.562439
3241	53	29	m	body	frustration	human	0.5	0.214272	0.891308
3226	53	29	m	body	happiness	human	1	0.0951054	0.916068
3229	53	29	m	body	happiness	human	1	0.172184	0.918097
3232	53	29	m	body	neutral	human	1	0.140903	0.88729
3247	53	29	m	body	neutral	human	1	0.195582	0.898841
3235	53	29	m	body	positive anticipation	human	0	0.406022	0.8182
3256	53	29	m	body	positive anticipation	human	0	0.102031	0.93592
3274	54	44	f	body	fear	dog	0.5	0.110277	0.890242
3277	54	44	f	body	fear	dog	0.5	0.251676	0.851321
3280	54	44	f	body	frustration	dog	0	0.114701	0.915977
3283	54	44	f	body	frustration	dog	0	0.122362	0.904701
3304	54	44	f	body	happiness	dog	1	0.251186	0.833902
3268	54	44	f	body	neutral	dog	0	0.125958	0.895063
3271	54	44	f	body	neutral	dog	0	0.0380921	0.877571
3259	54	44	f	body	positive anticipation	dog	0	0.121895	0.882735
3265	54	44	f	body	positive anticipation	dog	0	0.0717725	0.902131
3310	54	44	f	body	fear	human	1	0.314339	0.898369
3313	54	44	f	body	fear	human	1	0.242949	0.871492
3298	54	44	f	body	frustration	human	0.5	0.237784	0.893045
3301	54	44	f	body	frustration	human	0.5	0.301815	0.89748
3286	54	44	f	body	happiness	human	1	0.141293	0.932823
3289	54	44	f	body	happiness	human	1	0.215381	0.90073
3292	54	44	f	body	neutral	human	1	0.175296	0.894226
3307	54	44	f	body	neutral	human	1	0.442584	0.917536
3295	54	44	f	body	positive anticipation	human	0	0.268008	0.868865
3316	54	44	f	body	positive anticipation	human	0	0.268987	0.866499
3334	55	22	m	body	fear	dog	0	0.164494	0.865884
3337	55	22	m	body	fear	dog	0	0.15854	0.865791
3340	55	22	m	body	frustration	dog	0	0.0641195	0.927243
3343	55	22	m	body	frustration	dog	0	0.155504	0.90069
3364	55	22	m	body	happiness	dog	1	0.143558	0.889131
3328	55	22	m	body	neutral	dog	0.5	0.0682784	0.918203
3331	55	22	m	body	neutral	dog	0.5	0.0243621	0.867857
3319	55	22	m	body	positive anticipation	dog	0	0	0.903505
3325	55	22	m	body	positive anticipation	dog	0	0.0435927	0.927922
3370	55	22	m	body	fear	human	1	0.269444	0.913745
3373	55	22	m	body	fear	human	1	0.404649	0.857558
3358	55	22	m	body	frustration	human	0.5	0.205667	0.879992
3361	55	22	m	body	frustration	human	0.5	0.126181	0.907595
3346	55	22	m	body	happiness	human	1	0.0758715	0.93378
3349	55	22	m	body	happiness	human	1	0.0233967	0.94474
3352	55	22	m	body	neutral	human	0.5	0.0202899	0.95717
3367	55	22	m	body	neutral	human	0.5	0.088258	0.939275
3355	55	22	m	body	positive anticipation	human	0	0.143906	0.893304
3376	55	22	m	body	positive anticipation	human	0	0.049084	0.908748
3394	56	45	f	body	fear	dog	0	0.239277	0.903758
3397	56	45	f	body	fear	dog	0	0.162348	0.886367
3400	56	45	f	body	frustration	dog	0	0.0705544	0.942718
3403	56	45	f	body	frustration	dog	0	0.183005	0.921386
3424	56	45	f	body	happiness	dog	1	0.244532	0.897859
3439	56	45	f	body	happiness	dog	1	0.279334	0.851212
3388	56	45	f	body	neutral	dog	0.5	0.0812695	0.907171
3391	56	45	f	body	neutral	dog	0.5	0	0.923857
3379	56	45	f	body	positive anticipation	dog	0.5	0	0.915188
3385	56	45	f	body	positive anticipation	dog	0.5	0	0.933894
3430	56	45	f	body	fear	human	1	0.320888	0.878867
3433	56	45	f	body	fear	human	1	0.288206	0.887749
3418	56	45	f	body	frustration	human	0	0.240907	0.910579
3421	56	45	f	body	frustration	human	0	0.292319	0.897308
3406	56	45	f	body	happiness	human	1	0.138594	0.946386
3409	56	45	f	body	happiness	human	1	0.0556018	0.947701
3412	56	45	f	body	neutral	human	0.5	0.114334	0.920583
3427	56	45	f	body	neutral	human	0.5	0.235086	0.942609
3415	56	45	f	body	positive anticipation	human	0	0.2617	0.925492
3436	56	45	f	body	positive anticipation	human	0	0.560268	0.914717
3457	57	23	m	body	fear	dog	0	0.10422	0.936284
3460	57	23	m	body	fear	dog	0	0.49076	0.905084
3463	57	23	m	body	frustration	dog	0	0.0218161	0.958192
3466	57	23	m	body	frustration	dog	0	0.0939966	0.935344
3487	57	23	m	body	happiness	dog	1	0.313898	0.914496
3451	57	23	m	body	neutral	dog	0.5	0.0555165	0.957218
3454	57	23	m	body	neutral	dog	0.5	0	0.933571
3442	57	23	m	body	positive anticipation	dog	0	0	0.935526
3448	57	23	m	body	positive anticipation	dog	0	0.235034	0.920592
3493	57	23	m	body	fear	human	1	0.399884	0.648041
3496	57	23	m	body	fear	human	1	0.237083	0.928972
3481	57	23	m	body	frustration	human	0	0.35279	0.530684
3484	57	23	m	body	frustration	human	0	0.48964	0.918395
3469	57	23	m	body	happiness	human	1	0.0752008	0.933621
3472	57	23	m	body	happiness	human	1	0.238055	0.937636
3475	57	23	m	body	neutral	human	1	0.0526316	0.342639
3490	57	23	m	body	neutral	human	1	0.246529	0.95
3478	57	23	m	body	positive anticipation	human	0.5	0.313771	0.93781
3499	57	23	m	body	positive anticipation	human	0.5	0.378599	0.943773
3517	58	22	f	body	fear	dog	0.5	0.165082	0.937472
3520	58	22	f	body	fear	dog	0.5	0.256457	0.945706
3523	58	22	f	body	frustration	dog	0	0	0.945161
3526	58	22	f	body	frustration	dog	0	0.0796309	0.938874
3547	58	22	f	body	happiness	dog	1	0.0713308	0.896632
3562	58	22	f	body	happiness	dog	1	0.193201	0.858405
3511	58	22	f	body	neutral	dog	0	0	0.958698
3514	58	22	f	body	neutral	dog	0	0	0.972143
3502	58	22	f	body	positive anticipation	dog	0	0.0300075	0.961344
3508	58	22	f	body	positive anticipation	dog	0	0.0489155	0.907425
3553	58	22	f	body	fear	human	1	0.0852009	0.928746
3556	58	22	f	body	fear	human	1	0.0238193	0.94252
3541	58	22	f	body	frustration	human	0	0.0837872	0.93006
3544	58	22	f	body	frustration	human	0	0.159606	0.922681
3529	58	22	f	body	happiness	human	1	0.10984	0.94862
3532	58	22	f	body	happiness	human	1	0.0255319	0.973949
3535	58	22	f	body	neutral	human	0	0.0209328	0.944338
3550	58	22	f	body	neutral	human	0	0.277609	0.952754
3538	58	22	f	body	positive anticipation	human	0	0.284135	0.880389
3559	58	22	f	body	positive anticipation	human	0	0.275856	0.912675
3580	59	29	f	body	fear	dog	0.5	0.121796	0.956037
3583	59	29	f	body	fear	dog	0.5	0.026093	0.956458
3586	59	29	f	body	frustration	dog	0	0.070936	0.964436
3589	59	29	f	body	frustration	dog	0	0.186215	0.928766
3610	59	29	f	body	happiness	dog	1	0.21964	0.909587
3574	59	29	f	body	neutral	dog	0	0.0219132	0.957756
3577	59	29	f	body	neutral	dog	0	0	0.957857
3565	59	29	f	body	positive anticipation	dog	0	0	0.931776
3571	59	29	f	body	positive anticipation	dog	0	0	0.920049
3616	59	29	f	body	fear	human	1	0.0358227	0.926495
3619	59	29	f	body	fear	human	1	0.174783	0.802787
3604	59	29	f	body	frustration	human	0	0.427322	0.935515
3607	59	29	f	body	frustration	human	0	0.221062	0.919767
3592	59	29	f	body	happiness	human	1	0.0204394	0.936812
3595	59	29	f	body	happiness	human	1	0	0.946911
3598	59	29	f	body	neutral	human	0.5	0.0731114	0.927345
3613	59	29	f	body	neutral	human	0.5	0.094791	0.957101
3601	59	29	f	body	positive anticipation	human	0	0.0623312	0.956288
3622	59	29	f	body	positive anticipation	human	0	0.118767	0.907178
3640	60	51	f	body	fear	dog	0.5	0.1483	0.908362
3643	60	51	f	body	fear	dog	0.5	0.172382	0.874817
3646	60	51	f	body	frustration	dog	0	0.0554203	0.947876
3649	60	51	f	body	frustration	dog	0	0.249039	0.918659
3670	60	51	f	body	happiness	dog	0.5	0.226901	0.916542
3685	60	51	f	body	happiness	dog	0.5	0.273249	0.859638
3634	60	51	f	body	neutral	dog	0.5	0.0410864	0.965963
3637	60	51	f	body	neutral	dog	0.5	0	0.944714
3625	60	51	f	body	positive anticipation	dog	0	0	0.915477
3631	60	51	f	body	positive anticipation	dog	0	0	0.75716
3676	60	51	f	body	fear	human	0.5	0.0988158	0.918432
3679	60	51	f	body	fear	human	0.5	0.0359682	0.925489
3664	60	51	f	body	frustration	human	0	0.0526094	0.925774
3667	60	51	f	body	frustration	human	0	0.156238	0.904166
3652	60	51	f	body	happiness	human	1	0.0342933	0.958513
3655	60	51	f	body	happiness	human	1	0.0281059	0.969015
3658	60	51	f	body	neutral	human	0.5	0.0607143	0.873938
3673	60	51	f	body	neutral	human	0.5	0.145257	0.948841
3661	60	51	f	body	positive anticipation	human	0	0.088015	0.848798
3682	60	51	f	body	positive anticipation	human	0	0.0641201	0.920999
3703	61	64	m	body	fear	dog	0.5	0.0761472	0.750928
3706	61	64	m	body	fear	dog	0.5	0	0.885305
3709	61	64	m	body	frustration	dog	0	0	0.769105
3712	61	64	m	body	frustration	dog	0	0.0804987	0.90085
3733	61	64	m	body	happiness	dog	1	0.176228	0.793945
3697	61	64	m	body	neutral	dog	0	0.209458	0.881878
3700	61	64	m	body	neutral	dog	0	0.999739	0.546857
3688	61	64	m	body	positive anticipation	dog	0.5	0	0.896293
3694	61	64	m	body	positive anticipation	dog	0.5	0.0246281	0.82123
3739	61	64	m	body	fear	human	1	0	0
3742	61	64	m	body	fear	human	1	0.101351	0.630153
3727	61	64	m	body	frustration	human	0	0.0612245	0.744594
3730	61	64	m	body	frustration	human	0	0.119415	0.855649
3715	61	64	m	body	happiness	human	0.5	0	0.92261
3718	61	64	m	body	happiness	human	0.5	0.171145	0.895994
3721	61	64	m	body	neutral	human	0.5	0.121495	0.148431
3736	61	64	m	body	neutral	human	0.5	0	0
3724	61	64	m	body	positive anticipation	human	0.5	0.854727	0.71667
3745	61	64	m	body	positive anticipation	human	0.5	0.640094	0.401916
3763	62	52	f	body	fear	dog	0.5	0.168224	0.874053
3766	62	52	f	body	fear	dog	0.5	0.268423	0.821452
3769	62	52	f	body	frustration	dog	0.5	0.0988506	0.767612
3772	62	52	f	body	frustration	dog	0.5	0.233174	0.903417
3793	62	52	f	body	happiness	dog	1	0.15076	0.771581
3808	62	52	f	body	happiness	dog	1	0.228907	0.857378
3757	62	52	f	body	neutral	dog	0.5	0.164139	0.89587
3760	62	52	f	body	neutral	dog	0.5	0	0.898286
3748	62	52	f	body	positive anticipation	dog	0	0	0.894851
3754	62	52	f	body	positive anticipation	dog	0	0.0661811	0.857337
3799	62	52	f	body	fear	human	0.5	0.116918	0.907744
3802	62	52	f	body	fear	human	0.5	0.220449	0.861235
3787	62	52	f	body	frustration	human	0.5	0.126009	0.868888
3790	62	52	f	body	frustration	human	0.5	0.172886	0.776444
3775	62	52	f	body	happiness	human	1	0.0669694	0.843466
3778	62	52	f	body	happiness	human	1	0.216018	0.943754
3781	62	52	f	body	neutral	human	0.5	0.098001	0.711288
3796	62	52	f	body	neutral	human	0.5	0.485026	0.914638
3784	62	52	f	body	positive anticipation	human	0	0.223925	0.868667
3805	62	52	f	body	positive anticipation	human	0	0.375364	0.916758
3826	63	48	f	body	fear	dog	1	0.0273705	0.911629
3829	63	48	f	body	fear	dog	1	0.415304	0.836187
3832	63	48	f	body	frustration	dog	0	0.0661256	0.903217
3835	63	48	f	body	frustration	dog	0	0.221793	0.830419
3856	63	48	f	body	happiness	dog	1	0.277016	0.676394
3820	63	48	f	body	neutral	dog	0	0.187271	0.919548
3823	63	48	f	body	neutral	dog	0	0.0181758	0.856714
3811	63	48	f	body	positive anticipation	dog	0	0.00454704	0.824751
3817	63	48	f	body	positive anticipation	dog	0	0	0.869961
3862	63	48	f	body	fear	human	0.5	0.164137	0.864804
3865	63	48	f	body	fear	human	0.5	0.268476	0.848461
3850	63	48	f	body	frustration	human	0	0.288782	0.80752
3853	63	48	f	body	frustration	human	0	0.192316	0.7497
3838	63	48	f	body	happiness	human	1	0.13819	0.913356
3841	63	48	f	body	happiness	human	1	0.242656	0.927176
3844	63	48	f	body	neutral	human	0.5	0.13614	0.81134
3859	63	48	f	body	neutral	human	0.5	0.112647	0.838841
3847	63	48	f	body	positive anticipation	human	0	0.499485	0.771707
3868	63	48	f	body	positive anticipation	human	0	0.597225	0.803675
3886	64	70	f	body	fear	dog	0.5	0.208101	0.718699
3889	64	70	f	body	fear	dog	0.5	0.253402	0.848666
3892	64	70	f	body	frustration	dog	0	0.207351	0.339758
3895	64	70	f	body	frustration	dog	0	0.323923	0.87518
3916	64	70	f	body	happiness	dog	1	0.367342	0.572071
3931	64	70	f	body	happiness	dog	1	0.328306	0.531443
3880	64	70	f	body	neutral	dog	0.5	0.158381	0.305798
3883	64	70	f	body	neutral	dog	0.5	0.0340418	0.759571
3871	64	70	f	body	positive anticipation	dog	0	0.0504838	0.685706
3877	64	70	f	body	positive anticipation	dog	0	0.162987	0.676259
3922	64	70	f	body	fear	human	0.5	0.634241	0.433715
3925	64	70	f	body	fear	human	0.5	0.30891	0.721115
3910	64	70	f	body	frustration	human	0	0.647555	0.231054
3913	64	70	f	body	frustration	human	0	0.374473	0.813989
3898	64	70	f	body	happiness	human	1	0.286582	0.604117
3901	64	70	f	body	happiness	human	1	0.75434	0.454707
3904	64	70	f	body	neutral	human	1	0.310653	0.563204
3919	64	70	f	body	neutral	human	1	0.322864	0.659855
3907	64	70	f	body	positive anticipation	human	0	0.822473	0.298828
3928	64	70	f	body	positive anticipation	human	0	0.586749	0.659023
3949	65	72	m	body	fear	dog	1	0.13622	0.799198
3952	65	72	m	body	fear	dog	1	0.124312	0.241338
3955	65	72	m	body	frustration	dog	0	0.376379	0.209176
3958	65	72	m	body	frustration	dog	0	0.15936	0.230547
3979	65	72	m	body	happiness	dog	0.5	0.161372	0.540843
3994	65	72	m	body	happiness	dog	0.5	0.624206	0.582409
3943	65	72	m	body	neutral	dog	0.5	0.173072	0.514597
3946	65	72	m	body	neutral	dog	0.5	0.129553	0.796143
3934	65	72	m	body	positive anticipation	dog	0	0.211861	0.318621
3940	65	72	m	body	positive anticipation	dog	0	0.0535347	0.395548
3985	65	72	m	body	fear	human	0.5	0.532098	0.738984
3988	65	72	m	body	fear	human	0.5	0.166667	0.0650281
3973	65	72	m	body	frustration	human	0	0.27037	0.420807
3976	65	72	m	body	frustration	human	0	0.382545	0.656095
3961	65	72	m	body	happiness	human	1	0.36416	0.526249
3964	65	72	m	body	happiness	human	1	0.284333	0.102033
3967	65	72	m	body	neutral	human	1	0	0.0107508
3982	65	72	m	body	neutral	human	1	0.247785	0.539855
3970	65	72	m	body	positive anticipation	human	0	0.331279	0.677131
3991	65	72	m	body	positive anticipation	human	0	0.347654	0.475263
4012	66	51	f	body	fear	dog	0	0.0424175	0.931383
4015	66	51	f	body	fear	dog	0	0.145751	0.910793
4018	66	51	f	body	frustration	dog	0	0.0993604	0.912583
4021	66	51	f	body	frustration	dog	0	0.196747	0.907589
4042	66	51	f	body	happiness	dog	1	0.209045	0.88654
4057	66	51	f	body	happiness	dog	1	0.281661	0.688039
4006	66	51	f	body	neutral	dog	0.5	0.236534	0.931656
4009	66	51	f	body	neutral	dog	0.5	0	0.892143
3997	66	51	f	body	positive anticipation	dog	0	0.0210816	0.94418
4003	66	51	f	body	positive anticipation	dog	0	0	0.909054
4048	66	51	f	body	fear	human	1	0.0245243	0.88693
4051	66	51	f	body	fear	human	1	0.170738	0.792336
4036	66	51	f	body	frustration	human	0	0.135007	0.822521
4039	66	51	f	body	frustration	human	0	0.415118	0.950283
4024	66	51	f	body	happiness	human	1	0.351362	0.820169
4027	66	51	f	body	happiness	human	1	0.181347	0.685613
4030	66	51	f	body	neutral	human	0.5	0.499798	0.860066
4045	66	51	f	body	neutral	human	0.5	0.335045	0.95942
4033	66	51	f	body	positive anticipation	human	0	0.233268	0.807471
4054	66	51	f	body	positive anticipation	human	0	0.0898625	0.914088
4075	67	50	f	body	fear	dog	0.5	0.0935002	0.854597
4078	67	50	f	body	fear	dog	0.5	0.0807433	0.807248
4081	67	50	f	body	frustration	dog	0	0	0.905525
4084	67	50	f	body	frustration	dog	0	0.153452	0.845821
4105	67	50	f	body	happiness	dog	1	0.326394	0.753307
4069	67	50	f	body	neutral	dog	0.5	0.0602371	0.839769
4072	67	50	f	body	neutral	dog	0.5	0	0.853714
4060	67	50	f	body	positive anticipation	dog	0	0.0540184	0.875811
4066	67	50	f	body	positive anticipation	dog	0	0	0.898466
4111	67	50	f	body	fear	human	1	0.214682	0.84549
4114	67	50	f	body	fear	human	1	0.235765	0.893942
4099	67	50	f	body	frustration	human	0.5	0.187103	0.797584
4102	67	50	f	body	frustration	human	0.5	0.23	0.89148
4087	67	50	f	body	happiness	human	1	0.211486	0.822403
4090	67	50	f	body	happiness	human	1	0.151978	0.853168
4093	67	50	f	body	neutral	human	0.5	0.142857	0.832669
4108	67	50	f	body	neutral	human	0.5	0.104225	0.933043
4096	67	50	f	body	positive anticipation	human	0	0.223184	0.826147
4117	67	50	f	body	positive anticipation	human	0	0.395383	0.850479
4135	68	29	f	body	fear	dog	0	0.161123	0.830536
4138	68	29	f	body	fear	dog	0	0.251908	0.782557
4141	68	29	f	body	frustration	dog	0	0.0500861	0.867246
4144	68	29	f	body	frustration	dog	0	0.200037	0.864592
4165	68	29	f	body	happiness	dog	1	0.109682	0.847948
4180	68	29	f	body	happiness	dog	1	0.251939	0.821414
4129	68	29	f	body	neutral	dog	0.5	0.244029	0.805462
4132	68	29	f	body	neutral	dog	0.5	0.0883215	0.828143
4120	68	29	f	body	positive anticipation	dog	0	0	0.854031
4126	68	29	f	body	positive anticipation	dog	0	0.0953701	0.832632
4171	68	29	f	body	fear	human	1	0.221607	0.812301
4174	68	29	f	body	fear	human	1	0.18788	0.891039
4159	68	29	f	body	frustration	human	0	0.170664	0.836743
4162	68	29	f	body	frustration	human	0	0.206784	0.843991
4147	68	29	f	body	happiness	human	1	0.0238181	0.884315
4150	68	29	f	body	happiness	human	1	0.229263	0.89698
4153	68	29	f	body	neutral	human	1	0.0743664	0.834749
4168	68	29	f	body	neutral	human	1	0.307946	0.877246
4156	68	29	f	body	positive anticipation	human	0	0.305375	0.824359
4177	68	29	f	body	positive anticipation	human	0	0.258283	0.881734
4198	69	31	f	body	fear	dog	1	0.184581	0.864993
4201	69	31	f	body	fear	dog	1	0.103119	0.957786
4204	69	31	f	body	frustration	dog	0	0.0694913	0.925886
4207	69	31	f	body	frustration	dog	0	0.111747	0.897321
4228	69	31	f	body	happiness	dog	1	0.0884575	0.92036
4192	69	31	f	body	neutral	dog	0.5	0	0.989103
4195	69	31	f	body	neutral	dog	0.5	0.0599135	0.925143
4183	69	31	f	body	positive anticipation	dog	0	0	0.93567
4189	69	31	f	body	positive anticipation	dog	0	0.288426	0.958192
4234	69	31	f	body	fear	human	1	0.0282766	0.908494
4237	69	31	f	body	fear	human	1	0.270593	0.906909
4222	69	31	f	body	frustration	human	0	0.0260998	0.92558
4225	69	31	f	body	frustration	human	0	0.244378	0.914795
4210	69	31	f	body	happiness	human	1	0	0.909526
4213	69	31	f	body	happiness	human	1	0.0115632	0.92165
4216	69	31	f	body	neutral	human	0.5	0.0629235	0.895613
4231	69	31	f	body	neutral	human	0.5	0.233811	0.919855
4219	69	31	f	body	positive anticipation	human	0	0.126498	0.862309
4240	69	31	f	body	positive anticipation	human	0	0.113208	0.899011
4258	70	45	m	body	fear	dog	0.5	0.0512563	0.886678
4261	70	45	m	body	fear	dog	0.5	0.151053	0.888491
4264	70	45	m	body	frustration	dog	0	0.0692776	0.915026
4267	70	45	m	body	frustration	dog	0	0.257732	0.217873
4288	70	45	m	body	happiness	dog	1	0.124305	0.833765
4252	70	45	m	body	neutral	dog	0.5	0	0.936903
4255	70	45	m	body	neutral	dog	0.5	0.118005	0.916429
4243	70	45	m	body	positive anticipation	dog	0	0.028482	0.921679
4249	70	45	m	body	positive anticipation	dog	0	0.208856	0.898195
4294	70	45	m	body	fear	human	0.5	0.0881497	0.901931
4297	70	45	m	body	fear	human	0.5	0.310765	0.857558
4282	70	45	m	body	frustration	human	0.5	0.178626	0.898695
4285	70	45	m	body	frustration	human	0.5	0.135635	0.89868
4270	70	45	m	body	happiness	human	1	0.0213079	0.868677
4273	70	45	m	body	happiness	human	1	0.0968417	0.943556
4276	70	45	m	body	neutral	human	0.5	0.0206845	0.922143
4291	70	45	m	body	neutral	human	0.5	0.282485	0.916812
4279	70	45	m	body	positive anticipation	human	0	0.0672251	0.948738
4300	70	45	m	body	positive anticipation	human	0	0.259885	0.901681
4318	71	34	f	body	fear	dog	0.5	0.0957192	0.86737
4321	71	34	f	body	fear	dog	0.5	0.269291	0.769016
4324	71	34	f	body	frustration	dog	0	0	0.854079
4327	71	34	f	body	frustration	dog	0	0.136555	0.800096
4348	71	34	f	body	happiness	dog	1	0.447704	0.78099
4312	71	34	f	body	neutral	dog	1	0	0.819723
4315	71	34	f	body	neutral	dog	1	0	0.811571
4303	71	34	f	body	positive anticipation	dog	0	0	0.840185
4309	71	34	f	body	positive anticipation	dog	0	0.308437	0.883263
4354	71	34	f	body	fear	human	1	0.185185	0.84549
4357	71	34	f	body	fear	human	1	0.106449	0.876331
4342	71	34	f	body	frustration	human	0	0.127246	0.791545
4345	71	34	f	body	frustration	human	0	0.290107	0.819647
4330	71	34	f	body	happiness	human	1	0.0209307	0.853838
4333	71	34	f	body	happiness	human	1	0.0996602	0.871324
4336	71	34	f	body	neutral	human	1	0.0207671	0.818276
4351	71	34	f	body	neutral	human	1	0.15936	0.833043
4339	71	34	f	body	positive anticipation	human	0	0.212143	0.834492
4360	71	34	f	body	positive anticipation	human	0	0.19481	0.835244
4378	72	39	f	body	fear	dog	0.5	0.0338365	0.89544
4381	72	39	f	body	fear	dog	0.5	0.189299	0.880791
4384	72	39	f	body	frustration	dog	0	0.0615245	0.895751
4387	72	39	f	body	frustration	dog	0	0.155601	0.865073
4408	72	39	f	body	happiness	dog	1	0.163804	0.873312
4423	72	39	f	body	happiness	dog	1	0.245705	0.753596
4372	72	39	f	body	neutral	dog	1	0.0441515	0.877573
4375	72	39	f	body	neutral	dog	1	0.0122145	0.900571
4363	72	39	f	body	positive anticipation	dog	0.5	0	0.889658
4369	72	39	f	body	positive anticipation	dog	0.5	0.472277	0.888693
4414	72	39	f	body	fear	human	0.5	0.226005	0.820551
4417	72	39	f	body	fear	human	0.5	0.259643	0.822915
4402	72	39	f	body	frustration	human	0	0.247367	0.832457
4405	72	39	f	body	frustration	human	0	0.223172	0.862678
4390	72	39	f	body	happiness	human	1	0	0.906335
4393	72	39	f	body	happiness	human	1	0.230803	0.89698
4396	72	39	f	body	neutral	human	0	0.0594497	0.86336
4411	72	39	f	body	neutral	human	0	0.347936	0.916377
4399	72	39	f	body	positive anticipation	human	0	0.287158	0.864892
4420	72	39	f	body	positive anticipation	human	0	0.0676254	0.917387
4441	73	34	f	body	fear	dog	0	0.192699	0.874796
4444	73	34	f	body	fear	dog	0	0.0765452	0.837648
4447	73	34	f	body	frustration	dog	0	0	0.888557
4450	73	34	f	body	frustration	dog	0	0.228753	0.857051
4471	73	34	f	body	happiness	dog	1	0.160039	0.840175
4486	73	34	f	body	happiness	dog	1	0.235218	0.792437
4435	73	34	f	body	neutral	dog	1	0.0636601	0.877035
4438	73	34	f	body	neutral	dog	1	0.0401574	0.871571
4426	73	34	f	body	positive anticipation	dog	0	0	0.844944
4432	73	34	f	body	positive anticipation	dog	0	0.597046	0.854622
4477	73	34	f	body	fear	human	1	0.0368791	0.879617
4480	73	34	f	body	fear	human	1	0.0221119	0.857751
4465	73	34	f	body	frustration	human	0	0.0278313	0.909994
4468	73	34	f	body	frustration	human	0	0.102275	0.821361
4453	73	34	f	body	happiness	human	1	0.0192678	0.910962
4456	73	34	f	body	happiness	human	1	0.0651921	0.847642
4459	73	34	f	body	neutral	human	0.5	0.0891194	0.819143
4474	73	34	f	body	neutral	human	0.5	0.438765	0.844928
4462	73	34	f	body	positive anticipation	human	0	0.0730925	0.929664
4483	73	34	f	body	positive anticipation	human	0	0.0196224	0.848437
4504	74	86	f	body	fear	dog	0.5	0.0978041	0.879251
4507	74	86	f	body	fear	dog	0.5	0.126649	0.875216
4510	74	86	f	body	frustration	dog	0	0.0864378	0.648568
4513	74	86	f	body	frustration	dog	0	0.157392	0.570833
4534	74	86	f	body	happiness	dog	1	0.0212653	0.769535
4498	74	86	f	body	neutral	dog	0	0.88201	0.645365
4501	74	86	f	body	neutral	dog	0	0	0.894429
4489	74	86	f	body	positive anticipation	dog	0.5	0.00626506	0.89788
4495	74	86	f	body	positive anticipation	dog	0.5	0.721962	0.896837
4540	74	86	f	body	fear	human	0.5	0.213115	0.0915057
4543	74	86	f	body	fear	human	0.5	0	0
4528	74	86	f	body	frustration	human	0	0.474771	0.169881
4531	74	86	f	body	frustration	human	0	0.496649	0.460483
4516	74	86	f	body	happiness	human	1	0.818598	0.767034
4519	74	86	f	body	happiness	human	1	0	0
4522	74	86	f	body	neutral	human	0	0.359133	0.112017
4537	74	86	f	body	neutral	human	0	1	0.015942
4525	74	86	f	body	positive anticipation	human	1	0.932755	0.0915955
4546	74	86	f	body	positive anticipation	human	1	1	0.0549709
4564	75	57	m	body	fear	dog	1	0.459492	0.876281
4567	75	57	m	body	fear	dog	1	0.269903	0.888756
4570	75	57	m	body	frustration	dog	0	0.384091	0.916384
4573	75	57	m	body	frustration	dog	0	0.399466	0.901652
4594	75	57	m	body	happiness	dog	1	0.451453	0.905905
4558	75	57	m	body	neutral	dog	0.5	0.259799	0.923315
4561	75	57	m	body	neutral	dog	0.5	0.13481	0.902857
4549	75	57	m	body	positive anticipation	dog	0	0.189211	0.895716
4555	75	57	m	body	positive anticipation	dog	0	0.355089	0.892222
4600	75	57	m	body	fear	human	0.5	0.304847	0.882055
4603	75	57	m	body	fear	human	0.5	0.289899	0.885233
4588	75	57	m	body	frustration	human	0	0.336017	0.895188
4591	75	57	m	body	frustration	human	0	0.387889	0.886165
4576	75	57	m	body	happiness	human	1	0.236386	0.928834
4579	75	57	m	body	happiness	human	1	0.169454	0.896783
4582	75	57	m	body	neutral	human	0.5	0.275376	0.92249
4597	75	57	m	body	neutral	human	0.5	0.180936	0.910725
4585	75	57	m	body	positive anticipation	human	0	0.422192	0.880985
4606	75	57	m	body	positive anticipation	human	0	0.533193	0.894299
4624	76	32	m	body	fear	dog	0	0.152551	0.873311
4627	76	32	m	body	fear	dog	0	0.25106	0.970795
4630	76	32	m	body	frustration	dog	0	0.187757	0.955749
4633	76	32	m	body	frustration	dog	0	0.104036	0.791112
4654	76	32	m	body	happiness	dog	1	0.291457	0.946543
4618	76	32	m	body	neutral	dog	0.5	0.263509	0.886318
4621	76	32	m	body	neutral	dog	0.5	0.00593912	0.962143
4609	76	32	m	body	positive anticipation	dog	0.5	0.107456	0.903361
4615	76	32	m	body	positive anticipation	dog	0.5	0.320982	0.879191
4660	76	32	m	body	fear	human	1	0.0385174	0.516032
4663	76	32	m	body	fear	human	1	0.0606706	0.727308
4648	76	32	m	body	frustration	human	1	0.210226	0.853497
4651	76	32	m	body	frustration	human	1	0.207414	0.901766
4636	76	32	m	body	happiness	human	1	0.284163	0.24988
4639	76	32	m	body	happiness	human	1	0.0107311	0.882771
4642	76	32	m	body	neutral	human	0.5	0.012164	0.883822
4657	76	32	m	body	neutral	human	0.5	0.0361065	0.963333
4645	76	32	m	body	positive anticipation	human	0	0.113596	0.559706
4666	76	32	m	body	positive anticipation	human	0	0.426253	0.890215
4684	77	30	f	body	fear	dog	0.5	0.134321	0.912223
4687	77	30	f	body	fear	dog	0.5	0.115585	0.890084
4690	77	30	f	body	frustration	dog	0	0.0502549	0.931858
4693	77	30	f	body	frustration	dog	0	0.212475	0.879673
4714	77	30	f	body	happiness	dog	1	0.235484	0.887768
4729	77	30	f	body	happiness	dog	1	0.230228	0.875668
4678	77	30	f	body	neutral	dog	1	0.0449898	0.85524
4681	77	30	f	body	neutral	dog	1	0.105075	0.881
4669	77	30	f	body	positive anticipation	dog	0	0.0295567	0.907688
4675	77	30	f	body	positive anticipation	dog	0	0.102846	0.691598
4720	77	30	f	body	fear	human	1	0.0863787	0.903056
4723	77	30	f	body	fear	human	1	0.0705212	0.883685
4708	77	30	f	body	frustration	human	0.5	0.118421	0.917982
4711	77	30	f	body	frustration	human	0.5	0.227203	0.894908
4696	77	30	f	body	happiness	human	0.5	0.0578171	0.811393
4699	77	30	f	body	happiness	human	0.5	0.0535373	0.412868
4702	77	30	f	body	neutral	human	0.5	0.0562941	0.834749
4717	77	30	f	body	neutral	human	0.5	0.555828	0.886522
4705	77	30	f	body	positive anticipation	human	0	0.145459	0.905623
4726	77	30	f	body	positive anticipation	human	0	0.11714	0.874195
4747	78	37	f	body	fear	dog	1	0.264486	0.835586
4750	78	37	f	body	fear	dog	1	0.142835	0.862472
4753	78	37	f	body	frustration	dog	0	0.0717192	0.900909
4756	78	37	f	body	frustration	dog	0	0.16344	0.845179
4777	78	37	f	body	happiness	dog	1	0.223694	0.874812
4792	78	37	f	body	happiness	dog	1	0.340553	0.721126
4741	78	37	f	body	neutral	dog	0.5	0.0772176	0.843267
4744	78	37	f	body	neutral	dog	0.5	0.0256967	0.789429
4732	78	37	f	body	positive anticipation	dog	0.5	0	0.840617
4738	78	37	f	body	positive anticipation	dog	0.5	0.187208	0.899824
4783	78	37	f	body	fear	human	1	0.229228	0.83274
4786	78	37	f	body	fear	human	1	0.229087	0.814399
4771	78	37	f	body	frustration	human	0	0.133423	0.867329
4774	78	37	f	body	frustration	human	0	0.183648	0.826161
4759	78	37	f	body	happiness	human	1	0.135835	0.850487
4762	78	37	f	body	happiness	human	1	0.0848589	0.916321
4765	78	37	f	body	neutral	human	1	0.165812	0.879487
4780	78	37	f	body	neutral	human	1	0.277548	0.874638
4768	78	37	f	body	positive anticipation	human	0	0.26541	0.780052
4789	78	37	f	body	positive anticipation	human	0	0.111848	0.876237
4810	79	86	f	body	fear	dog	0.5	0.0925853	0.757166
4813	79	86	f	body	fear	dog	0.5	0.15996	0.66972
4816	79	86	f	body	frustration	dog	0	0	0.968237
4819	79	86	f	body	frustration	dog	0	0.0439132	0.946254
4840	79	86	f	body	happiness	dog	0.5	0.083803	0.919405
4855	79	86	f	body	happiness	dog	0.5	0.261137	0.867242
4804	79	86	f	body	neutral	dog	0.5	0.0254698	0.866272
4807	79	86	f	body	neutral	dog	0.5	0.0121306	0.918571
4795	79	86	f	body	positive anticipation	dog	0.5	0.0432037	0.434011
4801	79	86	f	body	positive anticipation	dog	0.5	0.295711	0.841862
4846	79	86	f	body	fear	human	1	0.0603935	0.962498
4849	79	86	f	body	fear	human	1	0.10363	0.916973
4834	79	86	f	body	frustration	human	0	0.0472004	0.842003
4837	79	86	f	body	frustration	human	0	0.16337	0.832162
4822	79	86	f	body	happiness	human	1	0.0228019	0.923727
4825	79	86	f	body	happiness	human	1	0	0
4828	79	86	f	body	neutral	human	0	0.0215694	0.932547
4843	79	86	f	body	neutral	human	0	0.0926724	0.941449
4831	79	86	f	body	positive anticipation	human	0	0.0900314	0.884959
4852	79	86	f	body	positive anticipation	human	0	0.0916519	0.884247
4873	80	65	m	body	fear	dog	0	0.214427	0.901827
4876	80	65	m	body	fear	dog	0	0.211549	0.94252
4879	80	65	m	body	frustration	dog	0	0.0752416	0.912855
4882	80	65	m	body	frustration	dog	0	0.278458	0.786459
4903	80	65	m	body	happiness	dog	1	0.335909	0.900041
4867	80	65	m	body	neutral	dog	1	0.216721	0.907574
4870	80	65	m	body	neutral	dog	1	0.0619638	0.899143
4858	80	65	m	body	positive anticipation	dog	0.5	0	0.934083
4864	80	65	m	body	positive anticipation	dog	0.5	0.809383	0.960635
4909	80	65	m	body	fear	human	1	0.0782958	0.840615
4912	80	65	m	body	fear	human	1	0.144153	0.810915
4897	80	65	m	body	frustration	human	0.5	0.166955	0.900838
4900	80	65	m	body	frustration	human	0.5	0	0
4885	80	65	m	body	happiness	human	0.5	0.0675958	0.915909
4888	80	65	m	body	happiness	human	0.5	0.708936	0.859088
4891	80	65	m	body	neutral	human	1	0.0209405	0.943992
4906	80	65	m	body	neutral	human	1	0.166935	0.901159
4894	80	65	m	body	positive anticipation	human	0.5	0.835071	0.838466
4915	80	65	m	body	positive anticipation	human	0.5	0.276837	0.871996
4933	81	64	f	body	fear	dog	0	0.233366	0.910738
4936	81	64	f	body	fear	dog	0	0.363411	0.856233
4939	81	64	f	body	frustration	dog	0	0.19087	0.918827
4942	81	64	f	body	frustration	dog	0	0.285789	0.921226
4963	81	64	f	body	happiness	dog	1	0.355135	0.906996
4927	81	64	f	body	neutral	dog	0	0.126936	0.886049
4930	81	64	f	body	neutral	dog	0	0.0337598	0.926714
4918	81	64	f	body	positive anticipation	dog	0.5	0.0273049	0.898024
4924	81	64	f	body	positive anticipation	dog	0.5	0.769935	0.903896
4969	81	64	f	body	fear	human	1	0.470965	0.849241
4972	81	64	f	body	fear	human	1	0.327524	0.855042
4957	81	64	f	body	frustration	human	0	0.455656	0.861095
4960	81	64	f	body	frustration	human	0	0.314531	0.917881
4945	81	64	f	body	happiness	human	1	0.194762	0.920057
4948	81	64	f	body	happiness	human	1	0.425964	0.865009
4951	81	64	f	body	neutral	human	0.5	0.306995	0.860239
4966	81	64	f	body	neutral	human	0.5	0.454635	0.878551
4954	81	64	f	body	positive anticipation	human	0	0.589412	0.844427
4975	81	64	f	body	positive anticipation	human	0	0.474782	0.828334
4993	82	83	f	body	fear	dog	0	0.299916	0.888905
4996	82	83	f	body	fear	dog	0	0.261645	0.863534
4999	82	83	f	body	frustration	dog	0	0.0820731	0.924528
5002	82	83	f	body	frustration	dog	0	0.222281	0.902936
5023	82	83	f	body	happiness	dog	1	0.178334	0.882449
4987	82	83	f	body	neutral	dog	0	0.154206	0.921297
4990	82	83	f	body	neutral	dog	0	0.118608	0.882857
4978	82	83	f	body	positive anticipation	dog	0.5	0.140671	0.923842
4984	82	83	f	body	positive anticipation	dog	0.5	0.482759	0.917198
5029	82	83	f	body	fear	human	1	0.197597	0.905307
5032	82	83	f	body	fear	human	1	0.0510884	0.871299
5017	82	83	f	body	frustration	human	0.5	0.177105	0.920709
5020	82	83	f	body	frustration	human	0.5	0.123967	0.809018
5005	82	83	f	body	happiness	human	1	0.532931	0.898835
5008	82	83	f	body	happiness	human	1	0.111284	0.89027
5011	82	83	f	body	neutral	human	1	0.115815	0.9133
5026	82	83	f	body	neutral	human	1	0.407084	0.814203
5014	82	83	f	body	positive anticipation	human	0	0.165811	0.890324
5035	82	83	f	body	positive anticipation	human	0	0.384705	0.811214
5053	83	55	f	body	fear	dog	0.5	0.196293	0.897371
5056	83	55	f	body	fear	dog	0.5	0.0482215	0.891942
5059	83	55	f	body	frustration	dog	0	0.00252207	0.753495
5062	83	55	f	body	frustration	dog	0	0.340326	0.925397
5083	83	55	f	body	happiness	dog	1	0.249848	0.895677
5047	83	55	f	body	neutral	dog	0.5	0.182771	0.924526
5050	83	55	f	body	neutral	dog	0.5	0	0.933857
5038	83	55	f	body	positive anticipation	dog	0.5	0	0.940718
5044	83	55	f	body	positive anticipation	dog	0.5	0.224537	0.886249
5089	83	55	f	body	fear	human	0.5	0.254585	0.695293
5092	83	55	f	body	fear	human	0.5	0.391391	0.876718
5077	83	55	f	body	frustration	human	0.5	0.214684	0.872979
5080	83	55	f	body	frustration	human	0.5	0.16966	0.91651
5065	83	55	f	body	happiness	human	0.5	0.137176	0.946865
5068	83	55	f	body	happiness	human	0.5	0.522961	0.575883
5071	83	55	f	body	neutral	human	0.5	0.405986	0.863187
5086	83	55	f	body	neutral	human	0.5	0.265518	0.908261
5074	83	55	f	body	positive anticipation	human	0	0.417458	0.669183
5095	83	55	f	body	positive anticipation	human	0	0.32158	0.890843
5113	84	81	m	body	fear	dog	1	0.200102	0.872122
5116	84	81	m	body	fear	dog	1	0.448986	0.837913
5119	84	81	m	body	frustration	dog	0	0.199555	0.915569
5122	84	81	m	body	frustration	dog	0	0.289943	0.926841
5143	84	81	m	body	happiness	dog	1	0.313067	0.856812
5107	84	81	m	body	neutral	dog	0	0.320404	0.919144
5110	84	81	m	body	neutral	dog	0	0.0581555	0.830286
5098	84	81	m	body	positive anticipation	dog	1	0.118773	0.926583
5104	84	81	m	body	positive anticipation	dog	1	0.777494	0.850414
5149	84	81	m	body	fear	human	0.5	0.411141	0.848303
5152	84	81	m	body	fear	human	0.5	0.272322	0.86917
5137	84	81	m	body	frustration	human	0	0.323937	0.870836
5140	84	81	m	body	frustration	human	0	0.371311	0.87725
5125	84	81	m	body	happiness	human	1	0.483877	0.910483
5128	84	81	m	body	happiness	human	1	0.345467	0.862049
5131	84	81	m	body	neutral	human	0.5	0.317438	0.858158
5146	84	81	m	body	neutral	human	0.5	0.360607	0.830725
5134	84	81	m	body	positive anticipation	human	0.5	0.566775	0.853964
5155	84	81	m	body	positive anticipation	human	0.5	0.534867	0.873881
5173	85	72	f	body	fear	dog	0.5	0.37984	0.425813
5176	85	72	f	body	fear	dog	0.5	0.544226	0.216116
5179	85	72	f	body	frustration	dog	0	0.124554	0.418488
5182	85	72	f	body	frustration	dog	0	0.440393	0.668859
5203	85	72	f	body	happiness	dog	1	0.363168	0.847129
5167	85	72	f	body	neutral	dog	1	0.154831	0.861967
5170	85	72	f	body	neutral	dog	1	0.0499353	0.552143
5158	85	72	f	body	positive anticipation	dog	0.5	0	0
5164	85	72	f	body	positive anticipation	dog	0.5	0.414537	0.74888
5209	85	72	f	body	fear	human	1	0.297436	0.76786
5212	85	72	f	body	fear	human	1	0.736403	0.626282
5197	85	72	f	body	frustration	human	0.5	0.238287	0.869082
5200	85	72	f	body	frustration	human	0.5	0.665347	0.173153
5185	85	72	f	body	happiness	human	1	0.104033	0.819052
5188	85	72	f	body	happiness	human	1	0.513773	0.616144
5191	85	72	f	body	neutral	human	1	0.280624	0.900295
5206	85	72	f	body	neutral	human	1	0.169891	0.891449
5194	85	72	f	body	positive anticipation	human	0	0.211191	0.880588
5215	85	72	f	body	positive anticipation	human	0	0.242558	0.85472
5233	86	69	f	body	fear	dog	0.5	0.162346	0.916679
5236	86	69	f	body	fear	dog	0.5	0.119307	0.926855
5239	86	69	f	body	frustration	dog	0	0.165369	0.958735
5242	86	69	f	body	frustration	dog	0	0.192294	0.91192
5263	86	69	f	body	happiness	dog	1	0.199304	0.901132
5278	86	69	f	body	happiness	dog	1	0.376855	0.886149
5227	86	69	f	body	neutral	dog	1	0.130397	0.922373
5230	86	69	f	body	neutral	dog	1	0.15272	0.927
5218	86	69	f	body	positive anticipation	dog	0	0.0287189	0.893985
5224	86	69	f	body	positive anticipation	dog	0	0.715645	0.94136
5269	86	69	f	body	fear	human	1	0.336959	0.913745
5272	86	69	f	body	fear	human	1	0.288286	0.892201
5257	86	69	f	body	frustration	human	0	0.155346	0.949347
5260	86	69	f	body	frustration	human	0	0.251523	0.900394
5245	86	69	f	body	happiness	human	1	0.100961	0.946705
5248	86	69	f	body	happiness	human	1	0.3009	0.92086
5251	86	69	f	body	neutral	human	0	0.309192	0.933761
5266	86	69	f	body	neutral	human	0	0.258124	0.941014
5254	86	69	f	body	positive anticipation	human	0.5	0.374516	0.923107
5275	86	69	f	body	positive anticipation	human	0.5	0.497218	0.903408
5296	87	65	f	body	fear	dog	0	0.114683	0.960939
5299	87	65	f	body	fear	dog	0	0.0429233	0.946369
5302	87	65	f	body	frustration	dog	0	0.020737	0.96878
5305	87	65	f	body	frustration	dog	0	0.118974	0.938553
5326	87	65	f	body	happiness	dog	1	0.143817	0.913132
5290	87	65	f	body	neutral	dog	0.5	0.041897	0.924795
5293	87	65	f	body	neutral	dog	0.5	0.0249362	0.951
5281	87	65	f	body	positive anticipation	dog	0.5	0	0.949661
5287	87	65	f	body	positive anticipation	dog	0.5	0.654232	0.906068
5332	87	65	f	body	fear	human	1	0.171946	0.870242
5335	87	65	f	body	fear	human	1	0.755011	0.907683
5320	87	65	f	body	frustration	human	0.5	0.167597	0.942724
5323	87	65	f	body	frustration	human	0.5	0.337952	0.915652
5308	87	65	f	body	happiness	human	1	0.324115	0.946226
5311	87	65	f	body	happiness	human	1	0.9337	0.931715
5314	87	65	f	body	neutral	human	1	0.053815	0.94087
5329	87	65	f	body	neutral	human	1	0.65624	0.903478
5317	87	65	f	body	positive anticipation	human	0	0.501451	0.890324
5338	87	65	f	body	positive anticipation	human	0	0.0713578	0.95084
5356	88	54	f	body	fear	dog	0.5	0.106416	0.854151
5359	88	54	f	body	fear	dog	0.5	0.189571	0.893535
5362	88	54	f	body	frustration	dog	0	0.125581	0.846342
5365	88	54	f	body	frustration	dog	0	0.213811	0.868923
5386	88	54	f	body	happiness	dog	1	0.282103	0.873994
5350	88	54	f	body	neutral	dog	0	0.0728663	0.862236
5353	88	54	f	body	neutral	dog	0	0.0268908	0.85
5341	88	54	f	body	positive anticipation	dog	0	0.0317131	0.905092
5347	88	54	f	body	positive anticipation	dog	0	0.781821	0.854215
5392	88	54	f	body	fear	human	1	0.301849	0.831802
5395	88	54	f	body	fear	human	1	0.201147	0.843817
5380	88	54	f	body	frustration	human	0	0.204378	0.818819
5383	88	54	f	body	frustration	human	0	0.361652	0.879822
5368	88	54	f	body	happiness	human	1	0.10358	0.878092
5371	88	54	f	body	happiness	human	1	0.243243	0.832445
5374	88	54	f	body	neutral	human	1	0.3325	0.832322
5389	88	54	f	body	neutral	human	1	0.338347	0.876812
5377	88	54	f	body	positive anticipation	human	0	0.58135	0.809656
5398	88	54	f	body	positive anticipation	human	0	0.481309	0.844511
5416	89	48	f	body	fear	dog	1	0.0876972	0.941631
5419	89	48	f	body	fear	dog	1	0.249477	0.888092
5422	89	48	f	body	frustration	dog	0	0.180015	0.903353
5425	89	48	f	body	frustration	dog	0	0.194766	0.901171
5446	89	48	f	body	happiness	dog	1	0.281996	0.880131
5410	89	48	f	body	neutral	dog	0.5	0.0904583	0.895332
5413	89	48	f	body	neutral	dog	0.5	0	0.913286
5401	89	48	f	body	positive anticipation	dog	0	0	0.909851
5407	89	48	f	body	positive anticipation	dog	0	0.603239	0.905253
5452	89	48	f	body	fear	human	1	0.194259	0.868742
5455	89	48	f	body	fear	human	1	0.567197	0.888523
5440	89	48	f	body	frustration	human	0.5	0.444468	0.934931
5443	89	48	f	body	frustration	human	0.5	0.252233	0.882908
5428	89	48	f	body	happiness	human	1	0.102308	0.92644
5431	89	48	f	body	happiness	human	1	0.134889	0.930531
5434	89	48	f	body	neutral	human	1	0.106898	0.910005
5449	89	48	f	body	neutral	human	1	0.463477	0.908696
5437	89	48	f	body	positive anticipation	human	0	0.327633	0.871448
5458	89	48	f	body	positive anticipation	human	0	0.62873	0.905293
5476	90	69	f	body	fear	dog	0	0.120433	0.878063
5479	90	69	f	body	fear	dog	0	0.121181	0.903757
5482	90	69	f	body	frustration	dog	0	0.0643723	0.761233
5485	90	69	f	body	frustration	dog	0	0.0589481	0.909033
5506	90	69	f	body	happiness	dog	1	0.149088	0.897314
5521	90	69	f	body	happiness	dog	1	0.20461	0.864776
5470	90	69	f	body	neutral	dog	0.5	0.0204575	0.946993
5473	90	69	f	body	neutral	dog	0.5	0	0.95
5461	90	69	f	body	positive anticipation	dog	0.5	0	0.752055
5467	90	69	f	body	positive anticipation	dog	0.5	0.0842472	0.779829
5512	90	69	f	body	fear	human	1	0.0471859	0.659666
5515	90	69	f	body	fear	human	1	0.0187937	0.88562
5500	90	69	f	body	frustration	human	0	0.132442	0.903176
5503	90	69	f	body	frustration	human	0	0.296163	0.808675
5488	90	69	f	body	happiness	human	1	0.396167	0.657731
5491	90	69	f	body	happiness	human	1	0	0.690152
5494	90	69	f	body	neutral	human	1	0	0.869776
5509	90	69	f	body	neutral	human	1	0.565543	0.89
5497	90	69	f	body	positive anticipation	human	0	0.0546825	0.922909
5518	90	69	f	body	positive anticipation	human	0	0.0663893	0.906078
5539	91	70	f	body	fear	dog	0.5	0.130435	0.143472
5542	91	70	f	body	fear	dog	0.5	0.0972041	0.508031
5545	91	70	f	body	frustration	dog	0	0.763852	0.102891
5548	91	70	f	body	frustration	dog	0	1	0.0291994
5569	91	70	f	body	happiness	dog	1	0.589035	0.300968
5533	91	70	f	body	neutral	dog	0.5	1	0.0308086
5536	91	70	f	body	neutral	dog	0.5	0	0.0198571
5524	91	70	f	body	positive anticipation	dog	0	0	0.0550988
5530	91	70	f	body	positive anticipation	dog	0	0	0.0274196
5575	91	70	f	body	fear	human	0.5	0	0
5578	91	70	f	body	fear	human	0.5	0	0
5563	91	70	f	body	frustration	human	0.5	1	0.035262
5566	91	70	f	body	frustration	human	0.5	0	0.104577
5551	91	70	f	body	happiness	human	1	0	0.0258497
5554	91	70	f	body	happiness	human	1	0	0.0296033
5557	91	70	f	body	neutral	human	1	0.972973	0.0192474
5572	91	70	f	body	neutral	human	1	0	0
5560	91	70	f	body	positive anticipation	human	0.5	0	0
5581	91	70	f	body	positive anticipation	human	0.5	0	0
5599	92	67	f	body	fear	dog	1	0.123188	0.901827
5602	92	67	f	body	fear	dog	1	0	0.734502
5605	92	67	f	body	frustration	dog	0	0.195062	0.934573
5608	92	67	f	body	frustration	dog	0	0.143446	0.895877
5629	92	67	f	body	happiness	dog	1	0.224673	0.927451
5593	92	67	f	body	neutral	dog	0	0.144976	0.879726
5596	92	67	f	body	neutral	dog	0	0.0894629	0.907
5584	92	67	f	body	positive anticipation	dog	0.5	0.226793	0.792442
5590	92	67	f	body	positive anticipation	dog	0.5	0.336136	0.936473
5635	92	67	f	body	fear	human	1	0.21556	0.872492
5638	92	67	f	body	fear	human	1	0.368922	0.895491
5623	92	67	f	body	frustration	human	0	0.299832	0.93045
5626	92	67	f	body	frustration	human	0	0	0.0324019
5611	92	67	f	body	happiness	human	1	0.153666	0.887825
5614	92	67	f	body	happiness	human	1	0	0
5617	92	67	f	body	neutral	human	0	0.227291	0.885729
5632	92	67	f	body	neutral	human	0	0.11722	0.938406
5620	92	67	f	body	positive anticipation	human	0	0.36466	0.917544
5641	92	67	f	body	positive anticipation	human	0	0	0
5659	93	60	m	body	fear	dog	0	0.135976	0.90658
5662	93	60	m	body	fear	dog	0	0.248214	0.910262
5665	93	60	m	body	frustration	dog	0	0.192852	0.911497
5668	93	60	m	body	frustration	dog	0	0.0462439	0.849992
5689	93	60	m	body	happiness	dog	1	0.376332	0.882722
5653	93	60	m	body	neutral	dog	1	0.209442	0.92049
5656	93	60	m	body	neutral	dog	1	0.11364	0.897571
5644	93	60	m	body	positive anticipation	dog	1	0.0395471	0.853454
5650	93	60	m	body	positive anticipation	dog	1	0.23066	0.952762
5695	93	60	m	body	fear	human	0.5	0.181124	0.907932
5698	93	60	m	body	fear	human	0.5	0.145947	0.921618
5683	93	60	m	body	frustration	human	1	0.089701	0.820962
5686	93	60	m	body	frustration	human	1	0.200935	0.917195
5671	93	60	m	body	happiness	human	1	0.188883	0.901388
5674	93	60	m	body	happiness	human	1	0.0842958	0.973949
5677	93	60	m	body	neutral	human	0.5	0.121759	0.922837
5692	93	60	m	body	neutral	human	0.5	0.521065	0.887536
5680	93	60	m	body	positive anticipation	human	0.5	0.157034	0.886946
5701	93	60	m	body	positive anticipation	human	0.5	0.273942	0.916758
5719	94	65	f	body	fear	dog	0.5	0.145033	0.897074
5722	94	65	f	body	fear	dog	0.5	0.311992	0.914377
5725	94	65	f	body	frustration	dog	0	0.192839	0.913669
5728	94	65	f	body	frustration	dog	0	0.193705	0.927643
5749	94	65	f	body	happiness	dog	1	0.190068	0.906178
5764	94	65	f	body	happiness	dog	1	0.265838	0.875873
5713	94	65	f	body	neutral	dog	0.5	0.125865	0.835867
5716	94	65	f	body	neutral	dog	0.5	0.0854557	0.931143
5704	94	65	f	body	positive anticipation	dog	0.5	0	0.869176
5710	94	65	f	body	positive anticipation	dog	0.5	0.254197	0.921678
5755	94	65	f	body	fear	human	1	0.227701	0.338459
5758	94	65	f	body	fear	human	1	0.225554	0.890652
5743	94	65	f	body	frustration	human	0.5	0.23071	0.759984
5746	94	65	f	body	frustration	human	0.5	0.157688	0.91651
5731	94	65	f	body	happiness	human	1	0.22993	0.906335
5734	94	65	f	body	happiness	human	1	0.18973	0.591869
5737	94	65	f	body	neutral	human	1	0	0.915207
5752	94	65	f	body	neutral	human	1	0.292522	0.854638
5740	94	65	f	body	positive anticipation	human	0	0.121366	0.861117
5761	94	65	f	body	positive anticipation	human	0	0.39446	0.850479
5782	95	64	f	body	fear	dog	0	0.111598	0.847765
5785	95	64	f	body	fear	dog	0	0.321401	0.856631
5788	95	64	f	body	frustration	dog	0.5	0.0867117	0.843763
5791	95	64	f	body	frustration	dog	0.5	0.139196	0.870207
5812	95	64	f	body	happiness	dog	1	0.332403	0.586254
5776	95	64	f	body	neutral	dog	0	0.0899248	0.733082
5779	95	64	f	body	neutral	dog	0	0.0393354	0.842571
5767	95	64	f	body	positive anticipation	dog	0.5	0	0.859368
5773	95	64	f	body	positive anticipation	dog	0.5	0.890009	0.740464
5818	95	64	f	body	fear	human	1	0.175463	0.799362
5821	95	64	f	body	fear	human	1	0.204485	0.733501
5806	95	64	f	body	frustration	human	0.5	0.461509	0.516267
5809	95	64	f	body	frustration	human	0.5	0.296699	0.851706
5794	95	64	f	body	happiness	human	1	0.107156	0.851763
5797	95	64	f	body	happiness	human	1	0.300707	0.754095
5800	95	64	f	body	neutral	human	0.5	0.433541	0.667938
5815	95	64	f	body	neutral	human	0.5	0.274038	0.734058
5803	95	64	f	body	positive anticipation	human	0	0.39382	0.803696
5824	95	64	f	body	positive anticipation	human	0	0.388625	0.825664
5842	96	64	m	body	fear	dog	0.5	0.091369	0.939551
5845	96	64	m	body	fear	dog	0.5	0.161588	0.936546
5848	96	64	m	body	frustration	dog	0	0	0.44265
5851	96	64	m	body	frustration	dog	0	0.0536122	0.912723
5872	96	64	m	body	happiness	dog	0	0.141397	0.907541
5887	96	64	m	body	happiness	dog	0	0.241289	0.861077
5836	96	64	m	body	neutral	dog	0	0.0531267	0.97242
5839	96	64	m	body	neutral	dog	0	0	0.617
5827	96	64	m	body	positive anticipation	dog	0.5	0	0.88937
5833	96	64	m	body	positive anticipation	dog	0.5	0	0.946111
5878	96	64	m	body	fear	human	0	0.333866	0.703731
5881	96	64	m	body	fear	human	0	0.194073	0.737952
5866	96	64	m	body	frustration	human	0	0.168625	0.845704
5869	96	64	m	body	frustration	human	0	0.225133	0.837648
5854	96	64	m	body	happiness	human	1	0.109217	0.851763
5857	96	64	m	body	happiness	human	1	0.0568675	0.409513
5860	96	64	m	body	neutral	human	0	0.031003	0.570487
5875	96	64	m	body	neutral	human	0	0.0215959	0.791884
5863	96	64	m	body	positive anticipation	human	0	0.183121	0.873435
5884	96	64	m	body	positive anticipation	human	0	0.152368	0.915345
5905	97	64	f	body	fear	dog	1	0.297101	0.163969
5908	97	64	f	body	fear	dog	1	0.441764	0.511748
5911	97	64	f	body	frustration	dog	0.5	0.172015	0.105742
5914	97	64	f	body	frustration	dog	0.5	0	0.0879191
5935	97	64	f	body	happiness	dog	0.5	0	0.0152734
5950	97	64	f	body	happiness	dog	0.5	0.4287	0.227702
5899	97	64	f	body	neutral	dog	1	0.265501	0.169245
5902	97	64	f	body	neutral	dog	1	0.287204	0.150714
5890	97	64	f	body	positive anticipation	dog	0.5	0	0.335208
5896	97	64	f	body	positive anticipation	dog	0.5	0	0.260079
5941	97	64	f	body	fear	human	0.5	0.193333	0.112507
5944	97	64	f	body	fear	human	0.5	0.252101	0.414554
5929	97	64	f	body	frustration	human	0	0.179272	0.1391
5932	97	64	f	body	frustration	human	0	0.336851	0.389851
5917	97	64	f	body	happiness	human	1	0	0.143929
5920	97	64	f	body	happiness	human	1	0.467105	0.0599961
5923	97	64	f	body	neutral	human	1	0.0723514	0.268424
5938	97	64	f	body	neutral	human	1	0	0.283768
5926	97	64	f	body	positive anticipation	human	0	0.236928	0.364792
5947	97	64	f	body	positive anticipation	human	0	0.304693	0.475263
5968	99	60	f	body	fear	dog	0	0.0998043	0.910738
5971	99	60	f	body	fear	dog	0	0.121813	0.890349
5974	99	60	f	body	frustration	dog	0	0.0970601	0.918827
5977	99	60	f	body	frustration	dog	0	0.167477	0.890903
5998	99	60	f	body	happiness	dog	1	0.133893	0.86063
6013	99	60	f	body	happiness	dog	1	0.279583	0.847513
5962	99	60	f	body	neutral	dog	0.5	0.179502	0.903135
5965	99	60	f	body	neutral	dog	0.5	0	0.914
5953	99	60	f	body	positive anticipation	dog	0.5	0	0.899611
5959	99	60	f	body	positive anticipation	dog	0.5	0.156306	0.904031
6004	99	60	f	body	fear	human	1	0.27521	0.892556
6007	99	60	f	body	fear	human	1	0.0893052	0.888523
5992	99	60	f	body	frustration	human	0	0.196125	0.904929
5995	99	60	f	body	frustration	human	0	0.208994	0.918738
5980	99	60	f	body	happiness	human	1	0.132962	0.916866
5983	99	60	f	body	happiness	human	1	0.544103	0.384843
5986	99	60	f	body	neutral	human	0	0.135346	0.867349
6001	99	60	f	body	neutral	human	0	0.191921	0.893333
5989	99	60	f	body	positive anticipation	human	0	0.172972	0.908603
6010	99	60	f	body	positive anticipation	human	0	0.570841	0.610806
6031	100	49	f	body	fear	dog	1	0.192117	0.900639
6034	100	49	f	body	fear	dog	1	0.209601	0.920881
6037	100	49	f	body	frustration	dog	0	0.222122	0.904439
6040	100	49	f	body	frustration	dog	0	0.283236	0.87855
6061	100	49	f	body	happiness	dog	1	0.289034	0.856812
6076	100	49	f	body	happiness	dog	1	0.365498	0.802918
6025	100	49	f	body	neutral	dog	0	0.0821219	0.869904
6028	100	49	f	body	neutral	dog	0	0.0292379	0.894143
6016	100	49	f	body	positive anticipation	dog	0.5	0.0590858	0.905669
6022	100	49	f	body	positive anticipation	dog	0.5	0.0474746	0.894937
6067	100	49	f	body	fear	human	1	0.074208	0.881868
6070	100	49	f	body	fear	human	1	0.160435	0.890265
6055	100	49	f	body	frustration	human	0	0.118935	0.907462
6058	100	49	f	body	frustration	human	0	0.384116	0.897994
6043	100	49	f	body	happiness	human	1	0.0178635	0.89325
6046	100	49	f	body	happiness	human	1	0.114994	0.931912
6049	100	49	f	body	neutral	human	0	0.157618	0.92301
6064	100	49	f	body	neutral	human	0	0.161976	0.885797
6052	100	49	f	body	positive anticipation	human	0	0.273098	0.877409
6073	100	49	f	body	positive anticipation	human	0	0.280822	0.825507
6094	101	39	f	body	fear	dog	0.5	0.0524604	0.685133
6097	101	39	f	body	fear	dog	0.5	0.315611	0.664144
6100	101	39	f	body	frustration	dog	0	0.245723	0.698249
6103	101	39	f	body	frustration	dog	0	0.22735	0.660517
6124	101	39	f	body	happiness	dog	0.5	0.302003	0.728351
6139	101	39	f	body	happiness	dog	0.5	0.215616	0.68434
6088	101	39	f	body	neutral	dog	0	0.0577796	0.651957
6091	101	39	f	body	neutral	dog	0	0.065668	0.696143
6079	101	39	f	body	positive anticipation	dog	0.5	0.11563	0.67734
6085	101	39	f	body	positive anticipation	dog	0.5	0.172872	0.714538
6130	101	39	f	body	fear	human	1	0.33623	0.71217
6133	101	39	f	body	fear	human	1	0.424986	0.701761
6118	101	39	f	body	frustration	human	0	0.307444	0.664718
6121	101	39	f	body	frustration	human	0	0.31917	0.70204
6106	101	39	f	body	happiness	human	1	0.18767	0.704005
6109	101	39	f	body	happiness	human	1	0.273433	0.711664
6112	101	39	f	body	neutral	human	0	0.22103	0.646437
6127	101	39	f	body	neutral	human	0	0.299793	0.701449
6115	101	39	f	body	positive anticipation	human	0	0.412392	0.68945
6136	101	39	f	body	positive anticipation	human	0	0.455363	0.733627
6157	102	31	f	body	fear	dog	NA	0.0952186	0.726868
6160	102	31	f	body	fear	dog	NA	0.416713	0.719634
6163	102	31	f	body	frustration	dog	NA	0.21368	0.783901
6166	102	31	f	body	frustration	dog	NA	0.203416	0.619926
6187	102	31	f	body	happiness	dog	NA	0.31978	0.620483
6202	102	31	f	body	happiness	dog	NA	0.220489	0.67201
6151	102	31	f	body	neutral	dog	NA	0.163704	0.431454
6154	102	31	f	body	neutral	dog	NA	0.0987767	0.782429
6142	102	31	f	body	positive anticipation	dog	NA	0.0810067	0.733593
6148	102	31	f	body	positive anticipation	dog	NA	0.269872	0.708701
6193	102	31	f	body	fear	human	NA	0.241972	0.741609
6196	102	31	f	body	fear	human	NA	0.24269	0.794271
6181	102	31	f	body	frustration	human	NA	0.208833	0.763102
6184	102	31	f	body	frustration	human	NA	0.449843	0.762215
6169	102	31	f	body	happiness	human	NA	0.19965	0.82001
6172	102	31	f	body	happiness	human	NA	0.452176	0.779949
6175	102	31	f	body	neutral	human	NA	0.305117	0.813248
6190	102	31	f	body	neutral	human	NA	0.479687	0.684928
6178	102	31	f	body	positive anticipation	human	NA	0.656414	0.607193
6199	102	31	f	body	positive anticipation	human	NA	0.511913	0.705356
6220	103	70	f	body	fear	dog	0.5	0.155741	0.711421
6223	103	70	f	body	fear	dog	0.5	0.285524	0.894995
6226	103	70	f	body	frustration	dog	0	0.0978698	0.911226
6229	103	70	f	body	frustration	dog	0	0.408468	0.913204
6250	103	70	f	body	happiness	dog	1	0.176579	0.813992
6265	103	70	f	body	happiness	dog	1	0.334103	0.80148
6214	103	70	f	body	neutral	dog	0.5	0.417008	0.885914
6217	103	70	f	body	neutral	dog	0.5	0.135502	0.926714
6205	103	70	f	body	positive anticipation	dog	0.5	0.0295119	0.889514
6211	103	70	f	body	positive anticipation	dog	0.5	0.0527366	0.952355
6256	103	70	f	body	fear	human	1	0.756481	0.88243
6259	103	70	f	body	fear	human	1	0.51018	0.817496
6244	103	70	f	body	frustration	human	0.5	0.257353	0.927333
6247	103	70	f	body	frustration	human	0.5	0.22599	0.7533
6232	103	70	f	body	happiness	human	1	0.11261	0.922451
6235	103	70	f	body	happiness	human	1	0.247503	0.889086
6238	103	70	f	body	neutral	human	0	0.060285	0.949194
6253	103	70	f	body	neutral	human	0	0.140076	0.915652
6241	103	70	f	body	positive anticipation	human	0	0.972703	0.895291
6262	103	70	f	body	positive anticipation	human	0	0.531943	0.708026
6283	104	44	f	body	fear	dog	1	0.245214	0.892173
6286	104	44	f	body	fear	dog	1	0.167659	0.914509
6289	104	44	f	body	frustration	dog	0	0.0366322	0.918963
6292	104	44	f	body	frustration	dog	0	0.0813439	0.907268
6313	104	44	f	body	happiness	dog	1	0.154832	0.883404
6328	104	44	f	body	happiness	dog	1	0.216018	0.898068
6277	104	44	f	body	neutral	dog	0.5	0.0617655	0.938786
6280	104	44	f	body	neutral	dog	0.5	0.0201058	0.945
6268	104	44	f	body	positive anticipation	dog	0	0.037832	0.934083
6274	104	44	f	body	positive anticipation	dog	0	0.0806452	0.942582
6319	104	44	f	body	fear	human	1	0.0892095	0.922745
6322	104	44	f	body	fear	human	1	0.162215	0.796981
[truncated: 3,085 more rows]

## Sheet: DogFACS
participant_number	stimulus_emotion	stimulus_species	AU101	AU143	AU145	AU109+110	AU110	AU12	AU116	AU118	AU25	AU26	AU27	AD19	AD37	AD137	AD126	AD40	AD33	AD51	AD52	AD53	AD54	AD55	AD56	AD61	AD62	AD63	AD64	AD70	AD71	AD72	AD73	AD74	EAD101	EAD102	EAD103	EAD104	EAD105
120	positive anticipation	dog	0	0	0.865426	0	0	0	0	0	0	0	0	0	0	0	0	0	0	0	0.288475	0	0	0	0	0	0	0.288475	0	0	0	0	0	0	0.288475	0	0	0	0
120	fear	human	0.375023	0	0.750047	0	0	0	0	0	0	0	0	0	0	0	0	0	0	0	0	0	0	0.375023	0	0	0	0	0	0	0	0	0	0	0	0	0	0	0
120	positive anticipation	human	0.31412	0	0.31412	0	0	0	0	0	0	0	0	0	0	0	0	0	0	0	0	0	0	0	0	0	0.31412	0	0	0	0	0	0	0	0	0	0	0	0
120	positive anticipation	dog	0	0	0.271481	0	0	0	0	0	0	0	0	0	0	0	0	0	0	0	0	0	0	0	0	0	0	0	0	0	0	0	0	0	0.271481	0	0	0	0
120	happiness	human	0	0	0.319132	0	0	0	0	0	0	0	0	0	0	0	0	0	0	0	0.159566	0	0	0	0	0	0	0	0	0	0	0	0	0	0	0	0	0	0
120	frustration	human	0	0	0	0	0	0	0	0	0	0	0	0	0	0	0	0	0	0	0.194818	0	0	0	0	0	0	0	0	0	0	0	0	0	0	0	0	0	0
120	neutral	human	0	0	0	0	0	0	0	0	0	0	0	0	0	0	0	0	0	0	0	0	0	0	0	0	0	0	0	0	0	0	0	0	0	0	0	0	0
120	frustration	dog	0	0	0.271481	0	0	0	0	0	0	0	0	0	0	0	0	0	0	0	0.13574	0	0	0	0	0	0	0	0	0	0	0	0	0	0	0	0	0	0
120	positive anticipation	human	0	0	0.198689	0	0	0	0	0	0	0	0	0	0	0	0	0	0	0	0	0	0	0	0	0.397377	0	0	0	0	0	0	0	0	0	0	0	0	0
120	frustration	human	0	0	0.514315	0	0	0	0	0	0	0	0	0	0	0	0	0	0	0	0.171438	0	0	0	0	0	0	0	0	0	0	0	0	0	0	0	0	0	0
120	fear	dog	0	0	0	0	0	0	0	0	0	0	0	0	0	0	0	0	0	0	0.148522	0	0	0	0	0	0.148522	0	0	0	0	0	0	0	0	0	0	0	0
120	happiness	human	0	0	0.592066	0	0.197355	0	0	0	0.197355	0.197355	0	0.197355	0	0	0	0	0	0	0	0	0	0	0	0.197355	0	0	0	0	0	0	0	0	0	0	0	0	0
120	happiness	dog	0	0	0.13637	0	0	0	0	0	0	0	0	0	0	0	0	0	0	0	0	0	0	0	0	0	0	0	0	0	0	0	0	0	0	0	0	0	0
120	neutral	human	0	0	0.289855	0	0	0	0	0	0	0	0	0	0	0	0	0	0	0	0	0	0	0	0	0	0.144928	0	0	0	0	0	0	0	0.144928	0.144928	0	0	0
120	fear	dog	0	0	0	0	0	0	0	0	0	0	0	0	0	0	0	0	0	0	0	0	0	0	0	0	0	0	0	0	0	0	0	0	0	0.132749	0	0	0
120	happiness	dog	0	0	0	0	0	0	0	0	0	0	0	0	0	0	0	0	0	0	0.205508	0.205508	0	0	0	0	0	0	0	0	0	0	0	0	0	0	0	0	0
120	frustration	dog	0	0	0	0	0	0	0	0	0	0	0	0	0	0	0	0	0	0	0	0	0	0	0	0	0	0	0	0	0	0	0	0	0	0.160436	0	0	0
120	fear	human	0	0	0.193536	0	0	0	0	0	0	0	0	0	0	0	0	0	0	0	0	0	0	0	0	0	0	0	0	0	0	0	0	0	0.193536	0	0	0	0
120	neutral	dog	0	0	0	0	0	0	0	0	0	0	0	0	0	0	0	0	0	0	0	0	0	0	0	0	0	0.134535	0	0	0	0	0	0	0	0	0	0	0
120	neutral	dog	0	0	0.142857	0	0	0	0	0	0	0	0	0	0	0	0	0	0	0	0	0	0	0	0	0	0	0.142857	0	0	0	0	0	0	0	0	0	0	0
125	frustration	human	0.194818	0	0.194818	0	0	0	0	0	0	0	0	0	0	0	0	0	0	0	0	0	0	0	0	0	0	0	0	0	0	0	0	0	0	0	0	0	0
125	happiness	dog	0.13637	0	0	0	0	0	0	0	0	0	0	0	0	0	0	0	0	0	0	0	0	0	0	0	0	0	0	0	0	0	0	0	0	0.13637	0	0	0
125	frustration	dog	0	0	0.542962	0	0	0	0	0	0	0	0	0	0	0	0	0	0	0	0	0	0	0	0	0.13574	0	0	0	0	0	0	0	0	0	0	0	0	0
125	happiness	human	0	0	0.197355	0	0	0	0	0	0	0	0	0	0	0	0	0	0	0	0	0	0	0	0	0	0	0	0	0	0	0	0	0	0	0	0	0	0
125	neutral	dog	0	0	0.285714	0	0.142857	0	0	0	0.142857	0	0.142857	0	0	0	0	0	0	0	0	0	0	0	0	0.142857	0	0.142857	0	0	0	0	0	0	0	0	0	0	0
125	positive anticipation	human	0.15706	0	0.31412	0	0	0	0	0	0	0	0	0	0	0	0	0	0	0	0	0	0	0	0	0.15706	0	0.15706	0	0	0	0	0	0	0	0	0	0	0
125	fear	human	0.193536	0	0.387072	0	0	0	0	0	0	0	0	0	0	0	0	0	0	0	0	0	0	0	0	0	0	0.193536	0	0	0	0	0	0	0	0	0	0	0
125	frustration	dog	0	0	0	0	0	0	0	0	0	0	0	0	0	0	0	0	0	0	0	0	0	0	0	0	0	0	0	0	0	0	0	0	0	0	0	0	0
125	fear	human	0.187512	0	0.187512	0	0	0	0	0	0	0	0	0	0	0	0	0	0	0	0	0	0	0	0	0.187512	0	0	0	0	0	0	0	0	0	0	0	0	0.187512
125	happiness	human	0.319132	0	0.159566	0	0	0	0	0	0	0	0	0	0	0	0	0	0	0	0	0	0	0	0	0	0	0.159566	0	0	0	0	0	0	0	0	0	0	0
125	neutral	dog	0	0	0.26907	0	0	0	0	0	0	0	0	0	0	0	0	0	0	0	0	0	0	0	0	0.134535	0	0	0	0	0	0	0	0	0	0	0	0	0
125	fear	dog	0.265498	0	0	0	0	0	0	0	0	0	0	0	0	0	0	0	0	0	0	0	0.132749	0	0	0.132749	0	0	0	0	0	0	0	0	0	0	0	0	0
125	happiness	dog	0	0	0	0	0	0	0	0	0	0	0	0	0	0	0	0	0	0	0	0	0	0	0	0	0	0	0	0	0	0	0	0	0	0	0	0	0
125	positive anticipation	dog	0	0	0	0	0	0	0	0	0	0	0	0	0	0	0	0	0	0	0	0	0	0	0	0	0	0	0	0	0	0	0	0	0	0	0	0	0
125	frustration	human	0	0	0.171438	0	0	0	0	0	0	0	0	0	0	0	0	0	0	0	0	0	0	0	0	0	0	0	0	0	0	0	0	0	0	0	0	0	0
125	fear	dog	0	0	0	0	0	0	0	0	0	0	0	0	0	0	0	0	0	0	0	0	0	0	0	0	0	0	0	0	0	0	0	0	0	0	0	0	0
125	positive anticipation	human	0	0	0	0	0	0	0	0	0	0	0	0	0	0	0	0	0	0	0	0	0	0	0	0	0	0	0	0	0	0	0	0	0	0	0	0	0
125	positive anticipation	dog	0	0	0	0	0	0	0	0	0	0	0	0	0	0	0	0	0	0	0	0	0	0	0	0	0	0	0	0	0	0	0	0	0	0	0	0	0
125	neutral	human	0	0	0	0	0	0	0	0	0	0	0	0	0	0	0	0	0	0	0	0	0	0	0	0	0	0	0	0	0	0	0	0	0	0	0	0	0
125	neutral	human	0	0	0	0	0	0	0	0	0	0	0	0	0	0	0	0	0	0	0	0	0	0	0	0	0	0	0	0	0	0	0	0	0	0	0	0	0
127	neutral	human	0	0	0.346801	0	0	0	0	0	0	0	0	0	0	0	0	0	0	0.1734	0	0	0	0	0	0	0.1734	0	0	0	0	0	0	0	0.1734	0	0	0	0
127	fear	human	0	0	0.387072	0	0	0	0	0	0	0	0	0	0	0	0	0	0	0	0	0	0	0	0	0	0	0.193536	0	0	0	0	0	0	0	0	0	0	0
127	positive anticipation	human	0	0	0.31412	0	0	0	0	0	0	0	0	0	0	0	0	0	0	0.15706	0	0	0	0	0	0	0	0	0	0	0	0	0	0	0	0	0	0	0
127	happiness	dog	0	0	0.205508	0	0	0	0	0	0	0	0	0	0	0	0	0	0	0	0	0	0	0	0	0	0	0.411015	0	0	0	0	0	0	0	0	0	0	0
127	fear	dog	0	0	0	0	0	0	0	0	0	0	0	0	0	0	0	0	0	0	0	0	0	0	0	0	0	0	0	0	0	0	0	0	0	0	0	0	0
127	happiness	human	0	0	0.394711	0	0	0	0	0	0	0	0	0	0	0	0	0	0	0	0	0	0	0	0	0	0	0.394711	0	0	0	0	0	0	0	0	0	0	0
127	happiness	dog	0	0	0.13637	0	0	0	0	0	0	0	0	0	0	0	0	0	0	0	0	0	0	0	0	0	0	0.13637	0	0	0	0	0	0	0	0	0	0	0
127	fear	human	0	0	0	0	0	0	0	0	0	0	0	0	0	0	0	0	0	0	0	0	0.187512	0	0	0.187512	0	0	0	0	0	0	0	0	0	0	0	0	0
127	frustration	dog	0	0	0.320873	0	0	0	0	0	0	0	0	0	0	0	0	0	0	0	0	0	0	0	0	0	0.160436	0.160436	0	0	0	0	0	0	0	0	0	0	0
127	neutral	dog	0	0	0.142857	0	0	0	0	0	0	0	0	0	0	0	0	0	0	0	0	0	0	0	0	0	0	0	0	0	0	0	0	0	0.142857	0	0	0	0
127	positive anticipation	dog	0	0	0.288475	0	0	0	0	0	0	0	0	0	0	0	0	0	0	0	0	0	0	0	0	0	0.144238	0.144238	0	0	0	0	0	0	0	0	0.144238	0	0
127	happiness	human	0	0	0.159566	0	0	0	0	0	0	0	0	0	0	0	0	0	0	0	0	0	0	0	0	0.159566	0	0.159566	0	0	0	0	0	0	0	0	0	0	0
127	frustration	human	0	0	0.389636	0	0	0	0	0	0	0	0	0	0	0	0	0	0	0	0	0	0	0	0	0.194818	0	0.194818	0	0	0	0	0	0	0	0	0	0	0
127	fear	dog	0.297044	0	0	0	0	0	0	0	0	0	0	0	0	0	0	0	0	0	0	0	0	0	0	0.148522	0	0	0	0	0	0	0	0	0	0	0	0	0
127	neutral	human	0	0	0.144928	0	0	0	0	0	0	0	0	0	0	0	0	0	0	0	0	0	0	0	0	0	0	0.144928	0	0	0	0	0	0	0	0	0.144928	0	0
127	neutral	dog	0.134535	0	0.26907	0	0	0	0	0	0	0	0	0	0	0	0	0	0	0	0	0	0	0	0	0.134535	0	0.134535	0	0	0	0	0	0	0	0	0	0	0
127	positive anticipation	human	0.198689	0	0	0	0	0	0	0	0	0	0	0	0	0	0	0	0	0	0	0	0.198689	0	0	0	0	0	0	0	0	0	0	0	0	0	0.198689	0	0
127	frustration	human	0	0	0.171438	0	0	0	0	0	0	0	0	0	0	0	0	0	0	0	0	0	0	0	0	0	0	0.171438	0	0	0	0	0	0	0.171438	0	0	0	0
127	positive anticipation	dog	0	0	0	0	0	0	0	0	0	0	0	0	0	0	0	0	0	0	0	0	0	0	0	0	0	0	0	0	0	0	0	0	0	0	0	0	0
127	frustration	dog	0	0	0	0	0	0	0	0	0	0	0	0	0	0	0	0	0	0	0	0	0	0	0	0	0	0	0	0	0	0	0	0	0	0	0	0	0
128	fear	dog	0	0	0	0	0.265498	0.265498	0	0.265498	0	0.265498	0	0	0	0	0.265498	0	0.132749	0	0	0	0	0	0	0	0	0	0	0	0	0	0	0	0	0	0	0	0
128	fear	dog	0	0	0	0.297044	0	0.297044	0	0	0	0.148522	0	0	0	0	0.148522	0	0	0	0	0	0	0	0	0	0	0	0	0	0	0	0	0	0	0	0	0	0
128	positive anticipation	human	0	0	0	0.15706	0	0.15706	0	0	0.15706	0.31412	0	0	0	0	0.31412	0	0	0	0.15706	0.15706	0	0	0	0	0	0.15706	0	0	0	0	0	0	0	0	0	0	0
128	fear	human	0.187512	0	0.187512	0	0.375023	0	0	0	0	0.375023	0	0	0	0	0.375023	0	0	0	0.187512	0	0	0	0	0	0.187512	0.187512	0	0	0.187512	0	0	0	0	0	0	0	0
128	fear	human	0	0	0.387072	0	0.193536	0.193536	0	0	0.193536	0.193536	0	0	0	0	0.193536	0	0	0	0.193536	0	0	0	0	0	0.387072	0	0	0	0.387072	0	0	0	0	0	0	0	0
128	positive anticipation	dog	0	0	0.13574	0	0	0	0	0	0	0	0	0	0	0	0.13574	0	0	0	0.13574	0	0	0	0	0.13574	0	0	0	0	0	0	0	0	0	0.13574	0	0	0
128	happiness	dog	0	0	0	0	0	0	0	0	0	0	0	0	0	0	0	0	0	0	0	0	0	0	0	0	0	0	0	0	0	0	0	0	0	0	0	0	0
128	frustration	human	0	0	0	0	0	0	0	0	0	0	0	0	0	0	0	0	0	0	0	0	0	0	0	0	0	0	0	0	0	0	0	0	0	0	0	0	0
128	happiness	dog	0	0	0	0	0	0	0	0	0	0	0	0	0	0	0	0	0	0	0	0	0	0	0	0	0	0	0	0	0	0	0	0	0	0	0	0	0
128	neutral	human	0	0	0	0	0	0	0	0	0	0	0	0	0	0	0	0	0	0	0	0	0	0	0	0	0	0	0	0	0	0	0	0	0	0	0	0	0
128	positive anticipation	dog	0	0	0	0	0	0	0	0	0	0	0	0	0	0	0	0	0	0	0	0	0	0	0	0	0	0	0	0	0	0	0	0	0	0	0	0	0
128	frustration	dog	0	0	0	0	0	0	0	0	0	0	0	0	0	0	0	0	0	0	0	0	0	0	0	0	0	0	0	0	0	0	0	0	0	0	0	0	0
128	neutral	human	0	0	0	0	0	0	0	0	0	0	0	0	0	0	0	0	0	0	0	0	0	0	0	0	0	0	0	0	0	0	0	0	0	0	0	0	0
128	happiness	human	0	0	0	0	0	0	0	0	0	0	0	0	0	0	0	0	0	0	0	0	0	0	0	0	0	0	0	0	0	0	0	0	0	0	0	0	0
128	neutral	dog	0	0	0	0	0	0	0	0	0	0	0	0	0	0	0	0	0	0	0	0	0	0	0	0	0	0	0	0	0	0	0	0	0	0	0	0	0
128	frustration	dog	0	0	0	0	0	0	0	0	0	0	0	0	0	0	0	0	0	0	0	0	0	0	0	0	0	0	0	0	0	0	0	0	0	0	0	0	0
128	frustration	human	0	0	0	0	0	0	0	0	0	0	0	0	0	0	0	0	0	0	0	0	0	0	0	0	0	0	0	0	0	0	0	0	0	0	0	0	0
128	happiness	human	0	0	0	0	0	0	0	0	0	0	0	0	0	0	0	0	0	0	0	0	0	0	0	0	0	0	0	0	0	0	0	0	0	0	0	0	0
129	fear	human	0.187512	0	0	0	0	0	0	0	0	0	0	0	0	0	0	0	0	0	0.187512	0	0	0.187512	0	0	0.187512	0	0	0	0	0	0	0	0	0	0	0	0
129	neutral	dog	0	0	0.672676	0.26907	0	0	0	0	0.26907	0.134535	0.134535	0.134535	0.134535	0	0	0	0	0	0	0	0	0	0	0	0	0	0	0	0	0	0	0	0	0	0	0	0
129	fear	dog	0.148522	0	0	0	0	0	0	0	0	0	0	0	0	0	0	0	0	0	0	0	0	0	0	0	0.148522	0	0	0	0	0	0	0	0	0	0	0	0
129	frustration	dog	0	0	0.271481	0	0	0	0	0	0	0	0	0	0	0	0	0	0	0	0	0	0	0	0	0	0.13574	0	0	0	0	0	0	0	0	0	0	0	0
129	happiness	dog	0.205508	0	0.205508	0	0	0	0	0	0	0	0	0	0	0	0	0	0	0	0	0	0	0	0	0.411015	0.205508	0	0	0	0	0	0	0	0	0	0	0	0
129	positive anticipation	human	0	0	0.15706	0	0	0	0	0	0	0	0	0	0	0	0	0	0	0.15706	0	0	0	0	0	0.15706	0	0	0	0	0	0	0	0	0	0	0	0	0
129	positive anticipation	dog	0.13574	0	0.407221	0	0	0	0	0	0	0	0	0	0	0	0	0	0	0	0	0	0	0	0	0.271481	0.13574	0	0	0	0	0	0	0	0	0	0	0	0
129	positive anticipation	dog	0	0	0	0	0	0	0	0	0	0	0	0	0	0	0	0	0	0	0	0	0	0	0	0.144238	0	0	0	0	0	0	0	0	0	0	0	0	0
129	neutral	human	0.1734	0	0.1734	0	0	0	0	0	0	0	0	0	0	0	0	0	0	0	0	0	0	0	0	0	0.520201	0	0	0	0	0	0	0	0	0	0	0	0
129	happiness	human	0	0	0	0.159566	0	0	0	0	0.159566	0.159566	0	0	0	0.159566	0	0	0	0	0	0	0	0	0	0	0	0	0	0	0	0	0	0	0	0	0	0	0
129	positive anticipation	human	0	0	0	0	0	0	0	0	0	0	0	0	0	0	0	0	0.198689	0	0	0	0	0	0	0	0	0	0	0	0	0	0	0	0	0	0	0	0
129	frustration	human	0	0	0.194818	0	0	0	0	0	0	0	0	0	0	0	0	0	0	0	0	0	0	0	0	0	0	0	0	0	0	0	0	0	0	0	0	0	0
129	neutral	dog	0.142857	0	0.285714	0	0	0	0	0	0	0	0	0	0	0	0	0	0	0	0	0	0	0	0	0	0.142857	0	0	0	0	0	0	0	0	0	0	0	0
129	neutral	human	0	0	0	0	0	0	0	0	0	0	0	0	0	0	0	0	0	0	0	0	0	0	0	0	0	0	0	0	0	0	0	0	0	0	0	0	0
129	fear	dog	0.132749	0	0.265498	0	0	0	0	0	0	0	0	0	0	0	0	0	0	0	0	0	0	0	0	0.132749	0	0.265498	0	0	0	0	0	0	0	0	0	0	0
129	happiness	dog	0.13637	0	0	0	0	0	0	0	0	0	0	0	0	0	0	0	0	0	0	0	0	0	0	0	0	0.13637	0	0	0	0	0	0	0	0	0	0	0
129	happiness	human	0	0	0.197355	0	0	0	0	0	0	0	0	0	0	0	0	0	0	0	0	0	0	0	0	0	0	0.197355	0	0	0	0	0	0	0	0	0	0	0
129	frustration	human	0.171438	0	0	0	0	0	0	0	0	0	0	0	0	0	0	0	0	0	0	0	0	0	0	0.171438	0	0	0	0	0	0	0	0	0	0	0	0	0
129	frustration	dog	0	0	0	0	0	0	0	0	0	0	0	0	0	0	0	0	0	0	0	0	0	0	0	0.160436	0	0	0	0	0	0	0	0	0	0	0	0	0
129	fear	human	0.193536	0	0.387072	0	0	0	0	0	0	0	0	0	0	0	0	0	0	0	0	0	0	0	0	0	0	0	0	0	0	0	0	0	0	0	0	0	0
130	neutral	dog	0.142857	0	0.285714	1	0.142857	0	0	0	1.14286	1	0.142857	0.857143	0	0.285714	0	0	0	0	0	0	0	0	0	0	0	0.142857	0	0	0	0	0	0	0	0	0	0	0
130	frustration	dog	0	0	0.13574	0.678702	0	0	0	0	0.678702	0.678702	0	0	0	0	0.13574	0	0	0	0	0	0	0	0	0	0	0	0.13574	0	0	0	0	0	0	0	0	0	0
130	frustration	dog	0	0	0.160436	0.320873	0	0	0	0	0.320873	0.320873	0	0.320873	0	0	0.320873	0	0	0	0.160436	0	0	0	0	0.160436	0.160436	0	0.160436	0	0	0	0	0	0	0	0	0	0
130	happiness	dog	0	0	0	0.205508	0	0	0	0	0.205508	0.205508	0	0.205508	0	0	0.205508	0	0	0	0.205508	0	0	0	0	0	0.205508	0	0	0	0	0	0	0	0	0	0	0	0
130	positive anticipation	human	0.15706	0	0	0.15706	0	0	0	0	0.15706	0.15706	0	0.15706	0	0	0.39265	0	0	0.15706	0.31412	0	0	0	0	0.31412	0.15706	0	0.15706	0	0	0	0	0	0	0	0	0	0
130	happiness	human	0.394711	0	0	0.197355	0	0	0	0	0.197355	0.197355	0	0	0	0	0.493389	0	0	0	0	0	0	0	0	0.394711	0.394711	0	0	0	0	0	0	0	0	0	0	0	0
130	neutral	human	0.144928	0	0.144928	0.289855	0	0	0	0	0.289855	0.144928	0.144928	0	0	0.144928	0.362319	0	0	0	0.144928	0.144928	0	0	0	0	0.289855	0	0	0	0	0	0	0	0	0	0	0	0
130	positive anticipation	human	0.397377	0	0.198689	0	0	0	0	0	0	0	0	0	0	0	0.198689	0	0	0	0	0	0	0	0	0.198689	0.397377	0	0	0	0	0	0	0	0	0	0	0	0
130	fear	human	0.193536	0	0.387072	0.193536	0	0	0	0	0.193536	0	0.193536	0	0	0	0.193536	0	0	0	0	0.193536	0	0	0	0.193536	0.193536	0	0	0	0	0	0	0	0	0	0	0	0
130	neutral	human	0.346801	0	0.346801	0.1734	0	0	0	0	0.1734	0.1734	0	0	0	0	0.0867002	0	0	0	0	0	0.1734	0	0	0.1734	0.1734	0.1734	0.1734	0	0	0	0	0	0	0	0	0	0
130	fear	human	0.187512	0	0	0.187512	0.375023	0	0	0	0.562535	0.375023	0.187512	0	0	0.375023	0	0	0	0	0.187512	0.187512	0	0	0	0.187512	0	0.187512	0	0	0	0	0	0	0	0	0	0	0
130	fear	dog	0.132749	0	0	0.132749	0.398248	0	0	0	0.398248	0.398248	0	0.398248	0	0	0.0663746	0	0	0	0	0	0.132749	0	0	0	0.265498	0	0	0	0.132749	0	0	0	0	0	0	0	0
130	neutral	dog	0	0	0.26907	0.134535	0.134535	0.134535	0	0	0.26907	0.26907	0	0	0	0.134535	0.336338	0	0	0	0	0	0.134535	0	0	0	0.134535	0.134535	0.26907	0	0	0	0	0	0.134535	0	0	0	0
130	fear	dog	0	0	0.148522	0.148522	0	0	0	0	0.148522	0.148522	0	0	0	0.148522	0.297044	0	0	0	0.148522	0	0.148522	0	0	0	0.297044	0	0	0	0	0	0	0	0	0	0.148522	0	0
130	positive anticipation	dog	0	0	0	0	0	0	0	0	0	0	0	0	0	0	0.504832	0	0	0	0.144238	0.144238	0.144238	0	0	0	0.144238	0	0	0	0	0	0	0	0	0	0	0	0
130	positive anticipation	dog	0	0	0.13574	0.13574	0	0	0	0	0.13574	0.13574	0	0	0	0.13574	0.0678702	0	0	0	0	0	0	0	0	0.13574	0.13574	0	0	0	0	0	0	0	0.13574	0	0	0	0.13574
130	happiness	dog	0.13637	0	0	0.40911	0	0	0	0	0.40911	0.40911	0	0.13637	0.13637	0.27274	0	0	0	0	0.13637	0	0	0	0	0	0.13637	0	0	0	0	0	0.13637	0	0.13637	0	0	0	0
130	frustration	human	0.389636	0	0	0	0	0	0	0	0	0	0	0	0	0	0.389636	0	0	0	0.194818	0	0.194818	0	0	0.584454	0.779271	0.194818	0.194818	0	0	0	0	0	0	0	0	0	0
130	happiness	human	0.319132	0	0	0	0	0	0	0	0	0	0	0	0	0	0.398915	0	0	0	0.159566	0	0	0	0	0.478698	0.159566	0	0	0	0	0	0	0	0	0	0	0	0
130	frustration	human	0	0	0.171438	0	0	0	0	0	0	0	0	0	0	0	0.0857192	0	0	0	0	0	0	0	0	0	0.171438	0	0	0	0	0	0	0	0	0	0	0	0
135	happiness	human	0.159566	0	0	0	0	0	0	0	0	0	0	0	0	0	0	0	0	0	0	0.159566	0	0	0	0	0	0	0.159566	0	0	0	0	0	0	0	0	0	0.159566
135	frustration	human	0.194818	0	0.194818	0	0	0	0	0	0	0	0	0	0	0	0	0	0	0	0.194818	0	0	0	0	0	0.389636	0.194818	0	0	0	0	0	0	0	0	0.194818	0	0
135	happiness	dog	0.13637	0	0	0	0	0	0	0	0	0	0	0	0	0	0	0	0	0	0	0	0.13637	0	0	0.13637	0	0.13637	0	0	0	0	0	0	0	0	0	0	0
135	happiness	dog	0.205508	0	0	0	0	0	0	0	0	0	0	0	0	0	0	0	0	0	0	0	0	0	0	0	0	0	0	0	0	0	0	0	0	0	0	0	0
135	neutral	dog	0.26907	0	0	0	0	0	0	0	0	0	0	0	0	0	0	0	0	0	0	0.134535	0	0	0	0.134535	0	0	0	0	0	0	0	0	0	0	0	0	0
135	fear	human	0.187512	0	0.187512	0.187512	0	0	0	0	0.187512	0.187512	0	0	0	0	0	0	0	0	0.187512	0	0.187512	0	0	0	0	0	0	0	0	0	0	0	0	0	0	0	0
135	positive anticipation	human	0.15706	0	0	0	0	0	0	0	0	0	0	0	0	0	0	0	0	0	0	0	0.15706	0	0	0	0	0	0	0	0	0	0	0	0	0	0	0	0
135	neutral	human	0.144928	0	0.289855	0	0	0	0	0	0	0	0	0	0	0	0	0	0	0	0	0	0.144928	0	0	0.144928	0	0	0.144928	0	0	0	0	0	0	0	0	0	0
135	neutral	dog	0.142857	0	0.285714	0	0	0	0	0	0	0	0	0	0	0	0	0	0	0	0	0	0	0	0	0	0	0.285714	0.142857	0	0	0	0	0	0	0	0	0	0
135	fear	dog	0.132749	0	0.132749	0	0	0	0	0	0	0	0	0	0	0	0	0	0	0	0.132749	0	0.132749	0	0	0	0.132749	0	0	0	0	0	0	0	0	0	0	0	0
135	frustration	human	0.171438	0	0	0	0	0	0	0	0	0	0	0	0	0	0	0	0	0	0	0	0	0	0	0	0	0	0	0	0	0	0	0	0	0	0.171438	0	0
135	frustration	dog	0	0	0	0.320873	0	0	0	0	0.160436	0	0.160436	0.160436	0	0	0	0	0	0	0	0	0	0	0	0	0	0	0	0	0	0	0	0	0	0	0	0	0
135	positive anticipation	dog	0	0	0	0	0	0	0	0	0	0	0	0	0	0	0	0	0	0	0	0	0.13574	0	0	0	0	0	0	0	0	0	0	0	0	0	0	0	0
135	neutral	human	0	0	0	0	0	0	0	0	0	0	0	0	0	0	0	0	0	0	0	0	0	0	0	0	0	0	0	0.1734	0	0	0	0	0	0	0	0	0
135	frustration	dog	0	0	0	0	0	0	0	0	0	0	0	0	0	0	0	0	0	0	0	0	0.13574	0	0	0	0	0	0	0	0	0	0	0	0	0	0	0	0
135	fear	human	0	0	0	0	0	0	0	0	0	0	0	0	0	0	0	0	0	0	0	0	0	0	0	0	0	0	0	0	0	0	0	0	0	0	0.193536	0	0
135	fear	dog	0.148522	0	0	0	0	0	0	0	0	0	0	0	0	0	0	0	0	0	0	0	0	0	0	0	0.148522	0	0	0	0	0	0	0	0	0	0	0	0
135	positive anticipation	dog	0	0	0.144238	0	0.144238	0	0	0	0.144238	0.144238	0	0.144238	0	0	0	0	0	0	0	0	0	0	0	0	0	0	0	0	0	0	0	0	0	0	0	0	0
135	positive anticipation	human	0.198689	0	0	0	0	0	0	0	0	0	0	0	0	0	0	0	0	0	0	0	0	0	0	0	0.198689	0	0	0	0	0	0	0	0	0	0	0	0
135	happiness	human	0	0	0	0	0	0	0	0	0	0	0	0	0	0	0	0	0	0	0	0	0.197355	0	0	0	0	0	0	0	0	0	0	0	0	0	0	0	0
140	frustration	human	0	0	0	0	0	0	0	0	0	0	0	0	0	0	0.171438	0	0	0	0	0.171438	0	0	0	0	0	0	0	0	0.171438	0	0	0	0	0	0	0	0
140	positive anticipation	dog	0	0	0	0	0	0	0	0	0	0	0	0	0	0	0.144238	0	0	0	0	0	0	0	0	0	0	0	0	0	0.144238	0	0	0	0	0	0	0	0
140	frustration	dog	0	0	0.13574	0	0	0	0	0	0	0	0	0	0	0	0.13574	0	0	0	0	0	0	0	0	0	0	0	0	0	0	0	0	0	0	0	0	0	0
140	fear	dog	0	0	0	0	0	0	0	0	0	0	0	0	0	0	0.148522	0	0	0	0	0	0	0	0	0	0	0	0	0	0	0	0	0	0	0	0	0	0
140	happiness	dog	0	0	0	0.40911	0.27274	0	0	0	0.681849	0.681849	0	0	0.40911	0.27274	0.27274	0	0	0	0	0	0	0	0	0	0	0	0	0	0	0	0	0	0	0	0	0	0
140	fear	dog	0	0	0.132749	0	0	0	0	0	0	0	0	0	0	0	0.132749	0	0	0	0	0	0	0	0	0	0.132749	0.132749	0	0	0	0	0	0	0	0	0	0	0
140	fear	human	0	0	0.375023	0	0	0	0	0	0	0	0	0	0	0	0.187512	0	0	0	0	0	0	0	0	0	0	0	0	0	0	0	0	0	0	0	0	0	0
140	neutral	human	0	0	0.520201	0	0	0	0	0	0	0	0	0	0	0	0.1734	0	0	0	0	0	0	0	0	0	0	0.1734	0	0	0	0	0	0	0	0	0	0	0
140	neutral	human	0.144928	0	0.289855	0	0	0	0	0	0	0	0	0	0	0	0.144928	0	0	0	0	0	0	0	0	0	0	0.144928	0	0	0	0	0	0	0	0	0	0	0
140	neutral	dog	0	0	0.142857	0	0	0	0	0	0	0	0	0	0	0	0.142857	0	0	0	0	0	0	0	0	0	0	0	0	0	0	0	0	0	0	0	0	0	0
140	positive anticipation	human	0	0	0.397377	0	0	0	0	0	0	0	0	0	0	0	0.198689	0	0	0	0	0.198689	0	0	0	0	0	0.198689	0	0	0	0	0	0	0	0	0	0	0
140	positive anticipation	dog	0	0	0.13574	0	0	0	0	0	0	0	0	0	0	0	0.13574	0	0	0	0	0	0	0	0	0	0	0	0	0	0	0	0	0	0	0	0	0	0
140	fear	human	0	0	0.193536	0	0	0	0	0	0	0	0	0	0	0	0.193536	0	0	0.193536	0	0	0	0	0	0	0	0.193536	0	0	0	0	0	0	0	0	0	0	0
140	happiness	dog	0	0	0.205508	0	0	0	0	0	0	0	0	0	0	0	0.205508	0	0	0	0	0	0	0	0	0	0	0.205508	0	0	0	0	0	0	0	0	0	0	0
140	happiness	human	0	0	0.159566	0	0	0	0	0	0	0	0	0	0	0	0.159566	0	0	0	0	0	0	0	0	0	0	0.159566	0	0	0	0	0	0	0	0	0	0	0
140	frustration	human	0	0	0	0	0	0	0	0	0	0	0	0	0	0	0.194818	0	0	0	0	0	0	0	0	0	0	0.194818	0	0	0	0	0	0	0	0	0	0	0
140	happiness	human	0	0	0	0.197355	0	0	0	0	0.197355	0.197355	0	0	0	0.197355	0.394711	0	0	0	0	0	0	0	0	0	0	0	0	0	0.197355	0	0	0	0	0	0	0	0
140	neutral	dog	0	0	0	0.134535	0	0.134535	0	0	0.134535	0.134535	0	0	0.134535	0	0.26907	0	0	0	0	0	0	0	0	0	0	0	0	0	0	0	0	0	0	0	0	0	0
142	neutral	human	0	0	0.520201	0	0	0	0	0	0	0	0	0	0	0	0	0	0	0	0	0	0	0	0	0	0	0	0	0	0	0	0	0	0	0	0	0	0
142	positive anticipation	dog	0	0	0	0	0	0	0	0	0	0	0	0	0	0	0	0	0	0	0	0	0	0	0	0	0	0	0	0	0	0	0	0	0	0	0	0	0
142	fear	dog	0	0	0.297044	0	0	0	0	0	0	0	0	0	0	0	0	0	0	0	0	0	0	0	0	0	0	0	0	0	0	0	0	0	0	0	0	0	0
142	happiness	human	0	0	0.159566	0	0	0	0	0	0	0	0	0	0	0	0	0	0	0	0	0	0	0	0	0	0	0.159566	0	0	0	0	0	0	0	0	0	0	0
142	neutral	dog	0	0	0.134535	0	0	0	0	0	0	0	0	0	0	0	0	0	0	0	0	0	0	0	0	0	0	0	0	0	0	0	0	0	0	0	0	0	0
142	positive anticipation	human	0	0	0.15706	0	0	0	0	0	0	0	0	0	0	0	0	0	0	0	0	0	0	0	0	0.15706	0	0	0	0	0	0	0	0	0	0	0	0	0
142	fear	human	0	0	0	0	0	0	0	0	0	0	0	0	0	0	0	0	0	0	0	0	0	0	0	0	0	0	0	0	0	0	0	0	0	0	0	0	0
142	frustration	dog	0	0	0.271481	0	0	0	0	0	0	0	0	0	0	0	0	0	0	0	0	0	0	0	0	0	0	0	0	0	0	0	0	0	0	0	0	0	0
142	happiness	dog	0	0	0.411015	0	0	0	0	0	0	0	0	0	0	0	0	0	0	0	0	0	0	0	0	0	0	0	0	0	0	0	0	0	0	0	0	0	0
142	fear	dog	0.132749	0	0.530997	0	0	0	0	0	0	0	0	0	0	0	0	0	0	0	0	0	0	0	0	0.132749	0	0.132749	0	0	0	0	0	0	0	0	0	0	0
142	happiness	human	0.197355	0	0.394711	0.197355	0	0	0	0	0.197355	0	0.197355	0	0	0	0	0	0	0	0	0	0	0	0	0	0	0	0	0	0	0	0	0	0	0	0	0	0
142	positive anticipation	dog	0	0	0.288475	0	0	0	0	0	0	0	0	0	0	0	0	0	0	0	0.144238	0	0	0	0	0	0	0	0	0	0	0	0	0	0	0	0	0	0
142	neutral	human	0	0	0.434783	0	0	0	0	0	0	0	0	0	0	0	0	0	0	0	0	0	0	0	0	0	0	0	0	0	0	0	0	0	0	0	0	0	0
142	frustration	dog	0	0	0.160436	0	0	0	0	0	0	0	0	0	0	0	0	0	0	0	0.160436	0	0	0	0	0	0	0	0	0	0	0	0	0	0	0	0	0	0
142	frustration	human	0	0	0.514315	0	0	0	0	0	0	0	0	0	0	0	0	0	0	0	0	0	0	0	0	0	0	0	0	0	0	0	0	0	0	0	0	0	0
142	frustration	human	0	0	0	0	0	0	0	0	0	0	0	0	0	0	0	0	0	0	0	0	0	0	0	0	0	0	0	0	0	0	0	0	0	0	0	0	0
142	positive anticipation	human	0.198689	0	0.397377	0	0	0	0	0	0	0	0	0	0	0	0	0	0	0	0	0	0.198689	0	0	0	0	0.198689	0	0	0	0	0	0	0	0	0	0	0
142	neutral	dog	0	0	0.285714	0	0	0	0	0	0	0	0	0	0	0	0	0	0	0	0	0	0	0	0	0	0	0	0	0	0	0	0	0	0	0	0	0	0
142	fear	human	0	0	0.187512	0	0	0	0	0	0	0	0	0	0	0	0	0	0	0	0	0	0	0	0	0	0	0	0.187512	0	0	0	0	0	0	0	0	0	0
142	happiness	dog	0	0	0.40911	0	0	0	0	0	0	0	0	0	0	0	0	0	0	0	0	0	0	0	0	0	0	0.27274	0	0	0	0	0	0	0	0	0	0	0
143	frustration	dog	0	0	0	0	0	0	0	0	0	0	0	0	0	0	0	0	0	0	0	0	0	0	0	0	0	0	0	0	0	0	0	0	0	0	0	0	0
143	positive anticipation	human	0	0	0.198689	0	0	0	0	0	0	0	0	0	0	0	0	0	0	0	0	0	0	0	0	0	0	0	0	0	0	0	0	0	0	0	0	0	0
143	positive anticipation	human	0	0	0	0	0	0	0	0	0	0	0	0	0	0	0	0	0	0	0	0	0	0	0	0	0	0	0	0	0	0	0	0	0	0	0	0	0
143	happiness	human	0.159566	0	0.159566	0	0	0	0	0	0	0	0	0	0	0	0	0	0	0	0	0	0	0	0	0	0	0	0	0	0	0	0	0	0	0	0	0	0
143	neutral	dog	0	0	0	0	0	0	0	0	0	0	0	0	0	0	0	0	0	0	0	0	0	0	0	0	0	0	0	0	0	0	0	0	0	0	0	0	0
143	frustration	dog	0	0	0	0	0	0	0	0	0	0	0	0	0	0	0	0	0	0	0	0	0	0	0	0	0	0	0	0	0	0	0	0	0	0	0	0	0
143	frustration	human	0	0	0	0	0	0	0	0	0	0	0	0	0	0	0	0	0	0.171438	0	0	0	0	0	0	0	0	0	0	0	0	0	0	0	0	0	0	0
143	positive anticipation	dog	0.144238	0	0.288475	0	0	0	0	0	0	0	0	0	0	0	0	0	0	0	0	0	0	0	0	0	0	0	0	0	0	0	0	0	0	0	0	0	0
143	neutral	human	0	0	0	0	0	0	0	0	0	0	0	0	0	0	0	0	0	0	0	0	0	0	0	0	0	0	0	0.144928	0	0	0	0	0	0	0	0	0
143	happiness	dog	0	0	0.616523	0	0	0	0	0	0	0	0	0	0	0	0	0	0	0	0.205508	0	0.205508	0	0	0	0	0	0	0	0	0	0	0	0	0	0	0	0
143	frustration	human	0	0	0.194818	0	0	0	0	0	0	0	0	0	0	0	0	0	0	0	0.0974089	0	0	0	0	0	0	0	0	0	0	0	0	0	0	0	0	0	0
143	neutral	dog	0.134535	0	0.134535	0	0	0	0	0	0	0	0	0	0	0	0	0	0	0	0.0672676	0	0	0	0	0	0	0	0	0	0	0	0	0	0	0	0	0	0
143	happiness	dog	0	0	0.40911	0	0	0	0	0	0	0	0	0	0	0	0	0	0	0	0	0	0.13637	0	0	0	0	0	0	0	0	0	0	0	0	0	0	0	0
143	fear	dog	0	0	0.265498	0	0	0	0	0	0	0	0	0	0	0	0	0	0	0	0	0	0	0	0	0	0	0	0	0	0	0	0	0	0	0	0	0	0
143	fear	human	0	0	0	0	0	0	0	0	0	0	0	0	0	0	0	0	0	0	0	0	0	0	0	0	0	0	0	0	0	0	0	0	0	0	0	0	0
143	neutral	human	0	0	0.1734	0	0	0	0	0	0	0	0	0	0	0	0	0	0	0	0	0	0	0	0	0	0	0	0	0	0	0	0	0	0	0	0	0	0
143	positive anticipation	dog	0	0	0	0	0	0	0	0	0	0	0	0	0	0	0	0	0	0	0	0	0	0	0	0	0	0	0	0	0	0	0	0	0	0	0	0	0
143	fear	human	0	0	0	0	0	0	0	0	0	0	0	0	0	0	0	0	0	0	0	0	0	0	0	0	0	0	0	0	0	0	0	0	0	0	0	0	0
143	happiness	human	0	0	0.592066	0	0	0	0	0	0	0	0	0	0	0	0	0	0	0	0.197355	0	0	0	0	0	0	0	0	0	0	0	0	0	0	0	0	0	0
143	fear	dog	0	0	0.148522	0	0	0	0	0	0	0	0	0	0	0	0	0	0	0	0	0	0	0	0	0	0	0	0	0	0	0	0	0	0	0	0	0	0
145	happiness	human	0	0	0	0	0	0	0	0	0	0	0	0	0	0	0	0	0	0	0	0	0	0	0	0	0	0	0	0	0	0	0	0	0	0	0	0	0
146	neutral	dog	0	0	0	0	0	0	0	0	0	0	0	0	0	0	0	0	0	0	0	0	0	0	0	0	0	0.142857	0	0	0	0	0	0	0	0	0	0	0
146	frustration	human	0	0	0.389636	0	0	0	0	0	0	0	0	0	0	0	0.194818	0	0	0	0	0	0	0	0	0	0	0.194818	0	0	0	0	0	0	0	0	0	0	0
146	happiness	human	0	0	0	0	0	0	0	0	0	0	0	0	0	0	0	0	0	0	0	0	0	0	0	0	0	0.197355	0	0	0	0	0	0	0	0	0	0	0
146	positive anticipation	human	0	0	0.397377	0	0	0	0	0	0	0	0	0	0	0	0.198689	0	0	0	0	0	0	0	0	0	0	0	0	0	0	0	0	0	0	0	0	0	0
146	frustration	human	0	0	0	0	0	0	0	0	0	0	0	0	0	0	0	0	0	0	0	0	0	0	0	0.0857192	0	0.171438	0	0	0	0	0	0	0	0	0	0	0
146	positive anticipation	human	0	0	0	0	0	0	0	0	0	0	0	0	0	0	0	0	0	0	0	0	0	0	0	0	0	0.15706	0	0	0	0	0	0	0	0	0	0	0
146	fear	dog	0	0	0	0	0	0	0	0	0	0	0	0	0	0	0	0	0	0	0	0	0	0	0	0	0	0	0	0	0	0	0	0	0	0	0	0	0
146	neutral	human	0	0	0.1734	0	0	0	0	0	0	0	0	0	0	0	0	0	0	0	0	0	0	0	0	0	0	0.1734	0	0	0	0	0	0	0	0	0	0	0
146	neutral	human	0	0	0	0	0	0	0	0	0	0	0	0	0	0	0	0	0	0	0	0	0	0	0	0	0	0	0	0	0	0	0	0	0	0	0	0	0
146	positive anticipation	dog	0	0	0	0	0	0	0	0	0	0	0	0	0	0	0	0	0	0	0	0	0	0	0	0	0	0	0	0	0	0	0	0	0	0	0	0	0
146	happiness	dog	0	0	0	0	0	0	0	0	0	0	0	0	0	0	0	0	0	0	0	0	0	0	0	0	0.13637	0	0	0	0	0	0	0	0	0	0	0	0
146	fear	human	0	0	0.187512	0	0	0	0	0	0	0	0	0	0	0	0	0	0	0	0	0	0	0	0	0	0	0.187512	0	0	0	0	0	0	0	0	0	0	0
146	fear	human	0	0	0.387072	0	0	0	0	0	0	0	0	0	0	0	0.193536	0	0	0	0	0	0	0	0	0	0	0.193536	0	0	0	0	0	0	0	0	0	0	0
146	frustration	dog	0	0	0.320873	0	0	0	0	0	0	0	0	0	0	0	0.160436	0	0	0	0	0	0	0	0	0	0	0	0	0	0	0	0	0	0	0	0	0	0
146	happiness	dog	0	0	0	0	0	0	0	0	0	0	0	0	0	0	0.205508	0	0	0	0	0	0	0	0	0	0	0	0	0	0	0	0	0	0	0	0	0	0
146	neutral	dog	0	0	0	0	0	0	0	0	0	0	0	0	0	0	0.134535	0	0	0	0	0	0	0	0	0	0.134535	0	0	0	0	0	0	0	0	0	0	0	0
146	positive anticipation	dog	0.13574	0	0	0	0	0	0	0	0	0	0	0	0	0	0	0	0	0	0	0	0	0	0	0.13574	0	0	0	0	0	0	0	0	0	0	0	0	0
146	happiness	human	0.159566	0	0.319132	0	0	0	0	0	0	0	0	0	0	0	0.159566	0	0	0.159566	0	0	0	0	0	0.319132	0	0	0	0	0	0	0	0	0	0	0	0	0
146	fear	dog	0	0	0.148522	0	0	0	0	0	0	0	0	0	0	0	0.148522	0	0	0	0	0	0	0	0	0.148522	0	0	0	0	0	0	0	0	0	0	0	0	0
146	frustration	dog	0	0	0.13574	0	0	0	0	0	0	0	0	0	0	0	0	0	0	0	0.13574	0	0	0	0	0	0	0	0	0	0	0	0	0	0	0	0	0	0
147	fear	dog	0	0	0.265498	0	0	0	0	0	0	0	0	0	0	0	0.132749	0	0	0	0	0	0	0	0	0	0	0	0	0	0	0	0	0	0	0	0	0	0
147	positive anticipation	human	0	0	0.47118	0	0.31412	0	0	0	0.31412	0.31412	0	0.15706	0	0.15706	0.15706	0	0	0	0	0	0	0	0	0.15706	0.31412	0	0	0	0	0	0	0	0	0	0	0	0
147	positive anticipation	dog	0	0	0.721189	0	0	0	0	0	0	0	0	0	0	0	0.144238	0	0	0	0	0	0	0	0	0.0721189	0.0721189	0	0	0	0	0	0	0	0	0	0	0	0
147	fear	human	0.187512	0	0.187512	0	0	0	0	0	0	0	0	0	0	0	0.187512	0	0	0	0	0	0	0	0	0.281268	0.281268	0	0	0	0	0	0	0	0	0	0	0	0
147	frustration	human	0	0	0.514315	0.171438	0.171438	0	0	0	0.342877	0.342877	0	0.171438	0	0.171438	0.171438	0	0	0	0	0	0	0	0	0	0	0.171438	0	0	0	0	0	0	0	0	0	0	0
147	positive anticipation	human	0	0	0.198689	0	0	0	0	0	0	0	0	0	0	0	0.198689	0	0	0	0	0	0	0	0	0	0	0	0	0	0	0	0	0	0	0	0	0	0
147	frustration	human	0	0	0.194818	0	0	0	0	0	0	0	0	0	0	0	0.194818	0	0	0	0	0	0	0	0	0	0.0974089	0	0	0	0	0	0	0	0	0	0	0	0
147	fear	dog	0	0	0.148522	0.148522	0	0.148522	0	0	0.148522	0.148522	0	0	0	0.148522	0.148522	0	0	0	0	0	0.148522	0	0	0	0.0742611	0.148522	0	0	0	0	0	0	0	0	0	0	0
147	frustration	dog	0	0	0	0	0	0	0	0	0	0	0	0	0	0	0.160436	0	0	0	0	0	0	0	0	0	0	0	0	0	0	0	0	0	0	0	0	0	0
147	fear	human	0	0	0.193536	0	0	0	0	0	0	0	0	0	0	0	0.193536	0	0	0	0	0	0	0	0	0	0	0	0	0	0	0	0	0	0	0	0	0	0
147	happiness	dog	0	0	0.40911	0	0.13637	0	0	0	0.13637	0.13637	0	0	0	0.13637	0.13637	0	0	0	0	0	0	0	0	0.13637	0	0	0	0	0	0	0	0	0	0	0	0	0
147	happiness	human	0	0	0.159566	0	0	0	0	0	0	0	0	0	0	0	0.159566	0	0	0	0	0	0	0	0	0.159566	0	0	0	0	0	0	0	0	0	0	0	0	0
147	positive anticipation	dog	0	0	0.407221	0	0.13574	0	0	0	0.13574	0.13574	0	0	0	0.13574	0.271481	0	0	0	0	0	0.13574	0	0	0	0.13574	0	0	0	0	0	0	0	0	0	0	0	0
147	neutral	dog	0	0	0.142857	0	0	0	0	0	0	0	0	0	0	0	0.142857	0	0	0	0	0	0	0	0	0	0	0	0	0	0	0	0	0	0	0	0	0	0
147	frustration	dog	0.13574	0	0.271481	0.13574	0	0	0	0	0.13574	0.13574	0	0	0	0.13574	0.13574	0	0	0	0	0	0	0	0	0.13574	0	0	0	0	0	0	0	0	0	0	0	0	0
147	neutral	human	0	0	0.1734	0	0	0	0	0	0	0	0	0	0	0	0.1734	0	0	0	0	0	0	0	0	0	0	0	0	0	0	0	0	0	0	0	0	0	0
147	happiness	human	0	0	0	0	0	0	0	0	0	0	0	0	0	0	0.394711	0	0	0	0	0	0.197355	0	0	0	0	0.197355	0	0	0	0	0	0	0	0	0	0	0
147	neutral	human	0	0	0.289855	0	0	0	0	0	0	0	0	0	0	0	0.144928	0	0	0	0	0	0	0	0	0.144928	0	0	0	0	0	0	0	0	0	0	0	0	0
147	neutral	dog	0	0	0.134535	0	0	0	0	0	0	0	0	0	0	0	0.134535	0	0	0	0	0	0	0	0	0.134535	0	0	0	0	0	0	0	0	0.134535	0	0	0	0
147	happiness	dog	0	0	0.411015	0	0	0	0	0	0	0	0	0	0	0	0.205508	0	0	0	0	0	0	0	0	0	0	0	0	0	0	0	0	0	0	0	0	0	0
151	positive anticipation	dog	0	0	0	0	0	0	0	0	0.13574	0.13574	0	0.13574	0	0	0.13574	0	0	0	0	0	0	0	0	0	0	0	0	0	0	0	0	0	0	0	0	0	0
151	positive anticipation	human	0	0	0.15706	0	0	0	0	0	0.15706	0.15706	0	0.15706	0	0	0.15706	0	0	0	0.15706	0	0	0	0	0	0	0	0	0	0	0	0	0	0	0	0	0	0
151	fear	human	0	0	0.187512	0	0	0	0	0	0.187512	0.187512	0	0.187512	0	0	0.187512	0	0	0	0	0	0	0	0	0	0	0	0	0	0	0	0	0	0	0	0	0	0
151	frustration	human	0	0	0.171438	0	0	0	0	0	0.171438	0.171438	0	0.171438	0	0	0.171438	0	0	0	0	0	0	0	0	0	0	0	0	0	0	0	0	0	0	0	0	0	0
151	frustration	dog	0	0	0.13574	0	0	0	0	0	0.13574	0.13574	0	0.13574	0	0	0.13574	0	0	0	0	0	0	0	0	0	0	0	0	0	0	0	0	0	0	0	0	0	0
151	happiness	dog	0	0	0.13637	0	0	0	0	0	0.13637	0.13637	0	0.13637	0	0	0.13637	0	0	0	0	0	0	0	0	0	0	0	0	0	0	0	0	0	0	0	0	0	0
151	happiness	human	0	0	0.197355	0	0	0	0	0	0.197355	0.197355	0	0.197355	0	0	0.197355	0	0	0	0	0	0	0	0	0	0	0	0	0	0	0	0	0	0	0	0	0	0
151	fear	dog	0	0	0.132749	0	0	0	0	0	0.132749	0.132749	0	0.132749	0	0	0.132749	0	0	0	0	0	0	0	0	0	0	0	0	0	0	0	0	0	0	0	0	0	0
151	happiness	dog	0	0	0.411015	0	0	0	0	0	0.205508	0.205508	0	0.205508	0	0	0.205508	0	0	0	0	0	0	0	0	0	0	0	0	0	0	0	0	0	0	0	0	0	0
151	positive anticipation	human	0	0	0.198689	0	0	0	0	0	0.198689	0.198689	0	0.198689	0	0	0.198689	0	0	0	0	0	0	0	0	0	0	0	0	0	0	0	0	0	0	0	0	0	0
151	positive anticipation	dog	0	0	0	0	0	0	0	0	0.144238	0.144238	0	0.144238	0	0	0.144238	0	0	0	0	0	0	0	0	0	0	0	0	0	0	0	0	0	0	0	0	0	0
151	fear	human	0	0	0.193536	0	0	0	0	0	0.193536	0.193536	0	0.193536	0	0	0.193536	0	0	0	0	0	0	0	0	0	0	0	0	0	0	0	0	0	0	0	0	0	0
151	fear	dog	0	0	0.594089	0	0	0	0	0	0.148522	0.148522	0	0.148522	0	0	0.148522	0	0	0	0	0	0	0	0	0	0	0	0	0	0	0	0	0	0	0	0	0	0
151	neutral	dog	0.142857	0	0.142857	0	0	0	0	0	0.142857	0.142857	0	0.142857	0	0	0.142857	0	0	0	0	0	0	0	0	0	0	0.142857	0	0	0	0	0	0	0	0	0	0	0
151	neutral	human	0.144928	0	0.144928	0	0	0	0	0	0.144928	0.144928	0	0.144928	0	0	0.144928	0	0	0	0	0.144928	0	0	0	0	0	0.144928	0	0	0	0	0	0	0	0	0	0	0
151	happiness	human	0	0	0.478698	0	0	0	0	0	0.159566	0.159566	0	0.159566	0	0	0.159566	0	0	0	0	0	0	0	0	0	0	0	0	0	0	0	0	0	0	0	0	0	0
151	neutral	human	0	0	0.1734	0	0	0	0	0	0.1734	0.1734	0	0.1734	0	0	0.1734	0	0	0	0.1734	0	0	0	0	0	0	0	0	0	0	0	0	0	0	0	0	0	0
151	neutral	dog	0	0	0.26907	0	0	0	0	0	0.134535	0.134535	0	0.134535	0	0	0.134535	0	0	0	0.134535	0	0	0	0	0	0	0	0	0	0	0	0	0	0	0	0	0	0
151	frustration	human	0	0	0.389636	0	0	0	0	0	0.194818	0.194818	0	0.194818	0	0	0.194818	0	0	0.194818	0	0	0	0	0	0	0	0	0	0	0	0	0	0	0	0	0	0	0
151	frustration	dog	0	0	0	0	0	0	0	0	0	0	0	0	0	0	0	0	0	0	0	0	0	0	0	0	0	0	0	0	0	0	0	0	0	0	0	0	0
155	positive anticipation	dog	0	0	0	0	0	0	0	0	0	0	0	0	0	0	0	0	0	0	0	0	0	0	0	0	0	0.144238	0	0	0	0	0	0	0	0	0	0	0
155	happiness	dog	0	0	0	0	0	0	0	0	0	0	0	0	0	0	0	0	0	0.13637	0.13637	0	0	0	0	0	0	0	0.13637	0	0	0	0.13637	0	0	0	0	0	0
155	frustration	human	0	0	0	0	0	0	0	0	0.389636	0.389636	0	0.389636	0	0.194818	0	0	0	0	0.194818	0.194818	0.194818	0	0	0	0	0	0	0	0	0	0	0	0	0	0.194818	0	0
155	positive anticipation	human	0	0	0	0	0	0	0	0	0	0	0	0	0	0	0	0	0	0	0	0	0	0	0	0	0	0	0	0	0	0	0	0	0	0	0	0	0
155	fear	dog	0	0	0.148522	0	0	0	0	0	0	0	0	0	0	0	0	0	0	0	0	0	0	0	0	0	0	0	0	0	0	0	0	0	0	0	0	0	0
155	frustration	dog	0	0	0	0	0	0	0	0	0	0	0	0	0	0	0	0	0	0	0	0	0	0	0	0	0	0	0	0	0	0	0	0	0	0	0	0	0
155	neutral	dog	0	0	0	0	0	0	0	0	0	0	0	0	0	0	0	0	0	0	0.134535	0	0	0	0	0.134535	0	0	0.134535	0	0	0	0	0	0	0	0	0	0
155	neutral	human	0.1734	0	0.1734	0	0	0	0	0	0.346801	0.346801	0	0.346801	0	0.346801	0	0	0	0.1734	0	0	0	0	0	0	0	0	0	0	0	0	0	0	0	0	0	0	0
155	frustration	human	0	0	0	0	0	0	0	0	0	0	0	0	0	0	0	0	0	0	0	0	0	0	0	0	0	0	0	0	0	0	0	0	0	0	0	0	0
155	positive anticipation	human	0	0	0.198689	0	0	0	0	0	0	0	0	0	0	0	0	0	0	0	0	0	0	0	0	0	0	0	0	0	0	0	0	0	0	0	0	0	0
155	fear	human	0	0	0	0	0	0	0	0	0	0	0	0	0	0	0	0	0	0.187512	0.187512	0	0	0	0	0	0	0	0	0	0	0	0	0	0	0	0	0	0
155	happiness	human	0	0	0	0	0	0	0	0	0	0	0	0	0	0	0	0	0	0	0.197355	0	0	0	0	0	0	0	0	0	0	0	0	0	0	0	0	0	0
155	happiness	human	0	0	0	0	0	0	0	0	0	0	0	0	0	0	0	0	0	0	0	0.159566	0	0	0	0	0	0	0	0	0	0	0	0	0	0	0	0	0
155	frustration	dog	0	0	0	0	0	0	0	0	0	0	0	0	0	0	0	0	0	0	0	0	0	0	0	0	0	0	0	0	0	0	0	0	0	0	0	0	0
155	neutral	dog	0	0	0	0	0	0	0	0	0.142857	0.142857	0	0.142857	0	0.142857	0	0	0	0	0	0	0	0	0	0	0	0.142857	0	0	0	0	0	0	0	0	0	0	0
155	happiness	dog	0	0	0.411015	0	0	0	0	0	0.205508	0.205508	0	0.205508	0	0	0	0	0	0	0	0	0.205508	0	0	0	0	0	0	0	0	0	0	0	0	0	0	0	0
155	neutral	human	0	0	0.144928	0	0	0	0	0	0	0	0	0	0	0	0	0	0	0.144928	0	0	0	0	0	0	0	0	0	0	0	0	0	0	0	0	0	0	0
155	positive anticipation	dog	0	0	0.13574	0	0	0	0	0	0	0	0	0	0	0	0	0	0	0	0	0	0	0	0	0	0	0	0	0	0	0	0	0	0	0	0	0	0
155	fear	human	0	0	0.193536	0	0	0	0	0	0	0	0	0	0	0	0	0	0	0.193536	0	0.193536	0.193536	0	0	0	0	0	0	0	0	0	0	0	0	0	0	0	0
155	fear	dog	0	0	0	0	0	0	0	0	0	0	0	0	0	0	0	0	0	0	0	0	0	0	0	0	0	0	0	0	0	0	0	0	0	0	0	0	0
132	positive anticipation	dog	0.13574	0	0	0	0	0	0	0	0	0	0	0	0	0	0	0	0	0	0	0.13574	0.13574	0	0	0	0	0	0	0	0	0	0.13574	0	0	0	0.13574	0	0
132	positive anticipation	dog	0	0	0	0	0	0.13574	0	0	0.13574	0	0.13574	0	0	0	0	0	0	0	0	0	0.13574	0	0	0	0.13574	0.13574	0	0	0	0	0.13574	0	0	0	0.13574	0	0
132	frustration	human	0.271481	0	0.271481	0	0	0	0	0	0	0	0	0	0	0	0.13574	0	0	0.13574	0	0	0	0	0	0	0	0	0	0	0	0	0	0	0	0	0.13574	0	0
132	happiness	human	0.13574	0	0	0	0	0.13574	0.271481	0	0.271481	0.13574	0.13574	0	0	0	0.13574	0	0	0	0.13574	0	0.13574	0	0	0	0.13574	0	0	0	0	0.13574	0	0	0	0	0.271481	0	0
132	positive anticipation	human	0	0	0	0	0	0	0	0	0	0	0	0	0	0	0	0	0	0	0.13574	0	0.13574	0	0	0	0.13574	0.13574	0	0	0	0.13574	0.13574	0	0	0	0	0	0
132	happiness	human	0.13574	0	0	0	0	0	0	0	0	0	0	0	0	0	0.271481	0	0	0	0	0	0	0	0	0.271481	0.13574	0.13574	0	0	0	0	0	0	0	0	0.13574	0	0
132	neutral	dog	0.13574	0	0.13574	0	0	0	0	0	0.271481	0.271481	0	0	0	0	0	0	0	0	0.13574	0	0.13574	0	0	0	0	0.271481	0	0	0	0.13574	0.13574	0	0	0	0.13574	0	0
132	frustration	human	0.13574	0	0	0	0	0	0	0	0.13574	0.13574	0	0	0	0	0.407221	0	0	0	0.13574	0.13574	0.13574	0	0	0	0	0.13574	0	0	0	0	0.271481	0	0	0	0.13574	0	0
132	frustration	dog	0.13574	0	0.13574	0	0	0	0	0	0.13574	0.13574	0	0	0	0	0.13574	0	0	0	0	0	0	0	0	0	0	0.13574	0	0	0	0	0	0	0	0	0.13574	0	0
132	fear	dog	0.13574	0	0	0	0	0	0	0	0	0	0	0	0	0	0.407221	0	0	0	0	0	0	0	0	0	0	0.13574	0	0	0	0	0	0	0	0	0.13574	0	0
132	fear	human	0.13574	0	0.13574	0	0	0	0	0	0.13574	0	0	0	0	0	0.13574	0	0	0	0.13574	0	0.271481	0	0	0	0	0	0	0	0	0	0.13574	0	0	0	0.13574	0	0
132	positive anticipation	human	0.13574	0	0.271481	0	0	0	0	0	0	0	0	0	0	0	0	0	0	0	0	0	0	0	0	0	0	0	0	0	0	0	0	0	0	0	0.13574	0	0
132	fear	dog	0	0	0.13574	0	0	0	0	0	0	0	0	0	0	0	0.13574	0	0	0	0.13574	0	0.13574	0	0	0	0	0.13574	0	0	0	0	0.13574	0	0	0	0.13574	0	0
132	fear	human	0.13574	0	0	0	0	0	0	0	0	0	0	0	0	0	0	0	0	0.13574	0.13574	0.13574	0.13574	0	0	0	0.13574	0.13574	0	0	0	0	0.13574	0	0	0	0.13574	0	0
132	frustration	dog	0	0	0.407221	0	0	0	0	0	0	0	0	0	0	0.13574	0.407221	0	0	0.13574	0.13574	0	0.13574	0	0	0	0	0.271481	0	0	0	0	0.13574	0	0	0	0.13574	0	0
132	happiness	dog	0.13574	0	0	0	0	0	0	0	0	0	0	0	0	0	0.407221	0	0	0	0	0	0	0	0	0	0	0	0	0	0	0	0	0	0	0	0	0	0
132	happiness	dog	0.13574	0	0.13574	0	0	0	0	0	0	0	0	0	0	0	0.13574	0	0	0	0	0	0	0	0	0	0	0	0	0	0	0	0	0	0	0	0	0	0
132	neutral	human	0	0	0.271481	0	0	0	0	0	0	0	0	0	0	0	0.13574	0	0	0	0	0	0	0	0	0	0	0.13574	0	0	0	0	0	0	0	0	0.13574	0	0
132	neutral	human	0	0	0.542962	0	0	0	0	0	0	0	0	0	0	0	0.13574	0	0	0	0	0	0	0	0	0	0	0	0	0	0	0	0	0	0	0	0.13574	0	0
132	neutral	dog	0.13574	0	0.13574	0	0	0	0	0	0	0	0	0	0	0	0.407221	0	0	0	0.271481	0.13574	0.13574	0	0	0	0.13574	0.271481	0	0	0	0	0.13574	0	0	0	0.13574	0	0
134	happiness	dog	0.542962	0	0.13574	0	0	0	0	0	0	0	0	0	0	0	0	0	0	0	0.13574	0.13574	0	0	0	0	0	0.13574	0.13574	0	0	0	0	0	0	0	0	0	0
134	fear	human	0.542962	0	0	0	0	0	0	0	0	0	0	0	0	0	0	0	0	0	0.407221	0.13574	0	0	0	0	0	0.271481	0	0	0	0	0	0	0	0	0	0	0
134	fear	human	0.271481	0	0.13574	0	0	0	0	0	0	0	0	0	0	0	0	0	0	0.13574	0.271481	0	0.13574	0	0	0	0	0	0	0	0	0	0.13574	0	0	0	0	0.13574	0
134	neutral	human	0.542962	0	0	0	0	0	0	0	0	0	0	0	0	0	0	0	0	0	0.271481	0.13574	0	0	0	0	0	0.407221	0	0	0	0	0	0	0	0	0	0	0
134	happiness	human	0.271481	0	0.13574	0	0	0	0	0	0	0	0	0	0	0	0	0	0	0	0.13574	0	0	0	0	0	0	0.13574	0	0	0	0	0	0	0	0	0	0	0
134	neutral	human	0.407221	0	0.271481	0	0	0	0	0	0	0	0	0	0	0	0	0	0	0	0.13574	0	0	0	0	0	0	0.13574	0	0	0	0	0	0	0	0	0	0	0
134	frustration	dog	0.542962	0	0	0	0	0	0	0	0	0	0	0	0	0	0	0	0	0	0.271481	0	0.271481	0	0	0	0	0.13574	0.13574	0	0	0	0.13574	0	0	0	0	0	0
134	happiness	human	0.271481	0	0.678702	0	0.13574	0	0.13574	0.13574	0.13574	0.13574	0	0	0	0	0	0	0	0	0.13574	0	0.13574	0	0	0.13574	0	0	0	0	0	0	0.13574	0	0	0	0	0	0
134	fear	dog	0.678702	0	0.13574	0	0	0	0	0	0	0	0	0	0	0	0	0	0	0	0.271481	0	0	0	0	0	0	0.13574	0.13574	0	0	0	0	0	0	0	0	0	0
134	positive anticipation	dog	0	0	0.407221	0	0	0	0	0	0	0	0	0	0	0	0	0	0	0	0.13574	0	0.13574	0	0	0	0	0	0.13574	0	0	0	0.13574	0	0	0	0	0	0
134	neutral	dog	0.13574	0	0	0	0	0	0	0	0	0	0	0	0	0	0	0	0	0	0.271481	0	0.13574	0	0	0	0	0.13574	0	0	0	0	0.13574	0	0	0	0	0	0
134	positive anticipation	human	0.13574	0	0	0	0	0	0	0	0	0	0	0	0	0	0	0	0	0	0.271481	0	0	0	0	0	0	0	0	0	0	0	0.13574	0	0	0	0	0	0
134	positive anticipation	human	0.13574	0	0.678702	0	0	0	0	0	0	0	0	0	0	0	0	0	0	0	0.13574	0	0	0	0	0.13574	0	0	0	0	0	0	0	0	0	0	0	0	0
134	neutral	dog	0	0	0	0	0	0	0	0	0	0	0	0	0	0	0	0	0	0	0	0.13574	0	0	0	0	0	0	0	0	0	0	0.13574	0	0	0	0	0	0
134	fear	dog	0.271481	0	0.678702	0	0	0	0	0	0	0	0	0	0	0	0	0	0	0	0.13574	0	0	0	0	0	0	0.271481	0	0	0	0	0	0	0	0	0	0	0
134	frustration	dog	0.13574	0	0.542962	0	0	0	0	0	0	0	0	0	0	0	0	0	0	0	0.13574	0	0	0	0	0	0	0.13574	0	0	0	0	0	0	0	0	0	0	0
134	positive anticipation	dog	0.542962	0	0.678702	0	0	0	0	0	0	0	0	0	0	0	0	0	0	0	0.271481	0	0	0	0	0	0	0.13574	0	0	0	0	0	0	0	0	0	0	0
136	fear	human	0.13574	0	0.13574	0	0	0	0	0	0	0	0	0	0	0.13574	0.13574	0	0	0	0	0	0.13574	0	0	0	0	0	0	0	0	0	0.13574	0	0	0	0	0	0
136	neutral	dog	0	0	0.13574	0	0	0	0	0	0	0	0	0.271481	0	0.13574	0.13574	0	0	0	0.13574	0.13574	0.13574	0	0	0	0	0	0	0	0	0	0.271481	0	0	0	0	0	0
136	happiness	human	0	0	0.271481	0	0	0	0	0	0	0	0	0	0	0	0.271481	0	0	0	0	0	0	0	0	0	0	0	0	0	0	0	0.407221	0	0	0	0	0	0
136	fear	dog	0	0	0	0	0	0	0	0	0.271481	0.271481	0	0	0	0	0.407221	0	0	0	0.13574	0.271481	0.407221	0	0	0	0	0	0	0	0	0	0.271481	0	0	0	0	0	0.13574
136	fear	dog	0	0	0	0	0	0	0	0	0	0	0	0.13574	0	0	0.271481	0	0	0	0.271481	0	0.13574	0	0	0	0	0	0	0	0	0	0.13574	0	0	0	0	0	0
136	positive anticipation	dog	0.13574	0	0.13574	0	0	0	0	0	0	0	0	0	0	0	0	0	0	0	0.13574	0.13574	0	0	0	0	0	0	0	0	0	0	0.13574	0	0	0	0	0	0.13574
136	happiness	dog	0.13574	0	0	0	0	0	0	0	0	0	0	0	0	0	0.13574	0	0	0	0	0	0.13574	0	0	0	0	0	0	0	0	0	0.13574	0	0	0	0	0	0
136	fear	human	0	0	0.13574	0	0	0	0	0	0	0	0	0	0	0	0.13574	0	0	0.13574	0.13574	0.13574	0	0	0	0	0	0	0	0	0	0	0.271481	0	0	0	0	0	0
136	neutral	human	0	0	0	0	0	0	0	0	0	0	0	0	0	0	0.13574	0	0	0	0.271481	0.13574	0.271481	0	0	0	0	0.13574	0	0	0	0	0.271481	0	0	0	0	0	0
136	neutral	human	0	0	0	0	0	0	0	0	0	0	0	0	0	0	0.271481	0	0	0.13574	0.271481	0	0.13574	0	0	0	0	0.13574	0	0	0	0	0.271481	0	0	0	0	0	0
136	frustration	dog	0	0	0.407221	0	0	0	0	0	0	0	0	0	0.13574	0.13574	0.13574	0	0	0	0.271481	0.407221	0.13574	0	0	0	0	0.13574	0	0	0	0	0.271481	0	0	0	0	0	0.13574
136	frustration	human	0.13574	0	0.13574	0	0.13574	0	0	0	0	0	0	0	0	0	0.542962	0	0	0	0.13574	0.13574	0.13574	0	0	0	0	0.271481	0.271481	0	0.13574	0	0.13574	0	0	0	0	0	0
136	frustration	human	0	0	0.13574	0	0	0	0	0	0	0	0	0	0	0	0.542962	0	0	0	0.13574	0.13574	0.13574	0	0	0	0	0.13574	0	0	0	0	0	0	0	0	0	0	0
136	frustration	dog	0	0	0	0	0	0	0	0	0	0	0	0	0	0	0.407221	0	0	0	0	0	0	0	0	0	0	0.13574	0	0	0	0	0	0	0	0	0	0	0
136	positive anticipation	human	0	0	0	0	0	0	0	0	0	0	0	0	0	0	0.13574	0	0	0	0.13574	0.271481	0	0	0	0	0	0	0	0	0.13574	0.13574	0	0	0	0	0	0	0
136	positive anticipation	dog	0.13574	0	0.271481	0	0.13574	0	0	0	0.407221	0.407221	0	0.13574	0	0	0.407221	0	0	0.13574	0.13574	0	0.271481	0	0	0	0	0.407221	0	0	0	0	0.13574	0	0	0	0	0	0
136	positive anticipation	human	0.13574	0	0.13574	0	0	0	0	0	0	0	0	0	0	0	0.271481	0	0	0.13574	0.407221	0.271481	0	0	0	0	0	0.271481	0	0	0	0	0.271481	0	0	0	0	0	0
136	happiness	human	0.13574	0	0.13574	0	0	0	0	0	0	0	0	0	0	0	0.271481	0	0	0.13574	0.13574	0.13574	0.13574	0	0	0	0	0	0	0	0	0	0.407221	0	0	0	0	0	0
136	happiness	dog	0	0	0.13574	0	0	0	0	0	0.13574	0.13574	0	0	0	0	0.13574	0	0	0	0.13574	0.13574	0.13574	0	0	0	0	0.13574	0	0	0	0	0.13574	0	0	0	0	0	0
136	neutral	dog	0	0	0.13574	0	0	0	0	0	0.271481	0.271481	0	0	0	0	0.271481	0	0	0.13574	0.271481	0.271481	0	0	0	0	0	0.542962	0	0	0	0	0.271481	0	0	0	0	0	0
148	positive anticipation	human	0	0	0	0	0	0	0	0	0	0	0	0	0	0.13574	0.271481	0	0	0	0.13574	0.13574	0.271481	0	0	0	0	0	0	0	0	0	0	0	0	0	0	0.13574	0
148	frustration	human	0	0	0	0	0	0	0	0	0	0	0	0	0	0	0.407221	0	0	0	0.13574	0	0	0	0	0	0	0	0	0	0	0	0	0	0	0	0	0.13574	0
148	happiness	dog	0	0	0.407221	0	0	0	0	0	0	0	0	0	0	0.13574	0.13574	0	0	0	0.271481	0	0.271481	0	0	0.13574	0	0.13574	0	0	0.13574	0	0.13574	0	0	0.13574	0	0	0
148	fear	dog	0	0	0.13574	0	0	0	0	0	0	0	0	0	0	0	0.13574	0	0	0	0.13574	0	0.13574	0	0	0	0	0	0	0	0	0	0	0	0	0	0	0	0
148	neutral	human	0.13574	0	0	0	0	0	0	0	0	0	0	0	0	0.13574	0.13574	0	0	0	0	0.13574	0.13574	0	0	0	0	0	0	0	0	0	0	0	0	0	0	0	0
148	fear	dog	0	0	0.271481	0	0	0	0	0	0	0	0	0.13574	0	0	0.13574	0	0	0.13574	0.271481	0	0.271481	0	0	0	0	0	0	0	0	0	0	0	0	0.13574	0	0	0
148	neutral	human	0.407221	0	0.13574	0	0	0	0	0	0	0	0	0	0	0	0.271481	0	0	0	0.13574	0.13574	0	0	0	0	0.13574	0	0	0	0	0	0	0	0	0	0	0.13574	0
148	positive anticipation	human	0.271481	0	0.13574	0	0	0	0	0	0	0	0	0	0	0	0.13574	0	0	0	0.13574	0	0.271481	0	0	0	0	0.13574	0	0	0	0	0	0	0	0	0	0.13574	0
148	fear	human	0.407221	0	0.13574	0	0	0	0	0	0	0	0	0	0	0.13574	0.271481	0	0	0	0.13574	0	0.13574	0	0	0	0	0	0	0	0	0	0.13574	0	0	0	0	0.13574	0
148	fear	human	0.13574	0	0.271481	0	0	0	0	0	0	0	0	0.13574	0	0	0.13574	0	0	0	0.13574	0	0.13574	0	0	0	0	0	0	0	0	0	0	0	0	0	0	0.271481	0
148	frustration	human	0.13574	0	0	0	0	0	0	0	0	0	0	0	0	0	0.407221	0	0	0	0.13574	0	0.13574	0	0	0	0	0	0	0	0	0	0	0	0	0	0	0	0
148	happiness	human	0	0	0.13574	0	0	0	0	0	0	0	0	0	0	0	0.407221	0	0	0	0.13574	0	0	0	0	0	0	0.13574	0	0	0	0	0.13574	0	0	0	0	0.13574	0
148	frustration	dog	0.13574	0	0.13574	0	0	0	0	0	0	0	0	0	0	0	0.13574	0	0	0	0.13574	0	0.13574	0	0	0	0	0	0	0	0	0	0	0	0.13574	0.13574	0	0	0
148	neutral	dog	0.13574	0	0.271481	0	0	0	0	0	0	0	0	0	0	0	0.13574	0	0	0	0.13574	0	0.13574	0	0	0	0	0.13574	0	0	0	0	0.13574	0	0.13574	0.13574	0	0	0
148	happiness	human	0	0	0.13574	0	0	0	0	0	0	0	0	0	0	0	0.13574	0	0	0	0.13574	0	0	0	0	0	0	0	0	0	0	0	0	0	0	0	0	0.13574	0
148	positive anticipation	dog	0	0	0	0	0	0	0	0	0	0	0	0	0	0	0.13574	0	0	0	0.407221	0.13574	0.271481	0	0	0	0	0	0	0	0	0	0.13574	0	0	0	0	0.13574	0.13574
148	frustration	dog	0.271481	0	0	0	0	0	0	0	0	0	0	0	0	0	0.13574	0	0	0.13574	0.271481	0	0.13574	0	0	0	0	0.13574	0	0	0	0	0.13574	0	0	0	0	0	0.13574
148	happiness	dog	0	0	0.13574	0	0	0	0	0	0	0	0	0	0	0.13574	0.13574	0	0	0.13574	0.13574	0	0.13574	0	0	0	0	0	0	0	0	0	0.13574	0	0	0	0	0	0.13574
148	neutral	dog	0.271481	0	0	0	0	0	0	0	0	0	0	0	0	0	0.271481	0	0	0.13574	0.407221	0	0.13574	0	0	0	0	0	0	0	0	0	0.271481	0	0	0.13574	0	0.271481	0
148	positive anticipation	dog	0	0	0.13574	0	0	0	0	0	0	0	0	0	0	0.13574	0.13574	0.13574	0	0	0.13574	0.13574	0.13574	0	0	0	0	0	0	0	0.13574	0	0	0	0	0	0	0	0.13574
149	frustration	dog	0	0	0.542962	0	0	0	0	0	0	0	0	0	0	0	0	0.13574	0	0.13574	0.271481	0	0.271481	0.13574	0	0	0	0	0	0	0	0	0	0	0.13574	0	0	0	0
149	neutral	human	0	0	0.271481	0	0	0	0	0	0	0	0	0	0	0	0	0.13574	0	0.13574	0.13574	0	0.13574	0	0	0	0	0	0	0	0	0	0.13574	0	0.13574	0	0	0	0
149	frustration	human	0	0	0.678702	0	0	0	0	0	0	0	0	0	0	0	0	0.13574	0	0.13574	0.13574	0	0.13574	0	0	0	0	0.13574	0	0	0	0	0	0	0.13574	0.13574	0	0	0
149	positive anticipation	human	0	0	0.13574	0	0	0	0	0	0	0	0	0	0	0.407221	0	0.13574	0	0.271481	0.13574	0	0.13574	0	0	0	0	0.13574	0	0	0	0	0	0	0.271481	0	0	0	0
149	neutral	human	0	0	0.271481	0	0	0	0	0	0	0	0	0.13574	0	0	0	0.13574	0	0	0.13574	0	0.13574	0	0	0	0	0	0	0	0	0	0.13574	0	0	0.13574	0	0	0
149	fear	human	0	0	0.271481	0	0	0	0	0	0	0	0	0	0	0	0	0	0	0	0.271481	0.13574	0	0	0	0	0	0.13574	0	0	0	0	0.13574	0	0	0.13574	0	0	0
149	fear	dog	0	0	0.13574	0	0	0	0	0	0	0	0	0	0	0	0	0.271481	0	0.13574	0.13574	0	0.13574	0	0	0	0	0	0	0	0	0	0.271481	0	0	0.13574	0	0	0
149	fear	dog	0	0	0.407221	0	0	0	0	0	0	0	0	0	0	0	0	0	0	0.13574	0	0	0	0	0	0	0	0	0	0	0	0	0.13574	0	0	0.13574	0	0	0
149	happiness	dog	0	0	0.13574	0	0	0	0	0	0	0	0	0	0	0	0	0	0	0.13574	0.13574	0	0	0	0	0	0	0	0	0	0	0	0.13574	0	0	0.13574	0	0	0
149	positive anticipation	dog	0	0	0.542962	0	0	0	0	0	0	0	0	0	0	0	0	0	0	0	0.13574	0.13574	0	0	0	0.13574	0	0	0	0	0	0	0	0	0	0	0	0	0
149	positive anticipation	human	0.13574	0	0.13574	0	0	0	0	0	0	0	0	0	0	0	0	0	0	0	0.13574	0.13574	0	0	0	0	0.13574	0	0	0	0	0	0	0	0	0.13574	0	0	0
149	fear	human	0	0	0	0	0	0	0	0	0	0	0	0	0	0	0	0	0	0	0.13574	0.13574	0	0	0	0	0	0.13574	0	0	0	0	0	0	0	0	0	0	0
149	neutral	dog	0.13574	0	0.407221	0	0	0	0	0	0	0	0	0	0	0	0	0	0	0	0.271481	0.13574	0.13574	0	0	0	0.13574	0.271481	0	0	0	0	0.13574	0	0	0.13574	0	0	0
149	happiness	dog	0	0	0.13574	0	0	0	0	0	0	0	0	0	0	0.407221	0	0	0	0	0.13574	0	0.13574	0	0	0	0.13574	0	0	0	0	0	0	0	0	0.13574	0	0	0
149	frustration	human	0.13574	0	0.13574	0	0	0	0	0	0	0	0	0	0	0	0	0	0	0	0.13574	0.13574	0	0	0	0	0.13574	0.13574	0	0	0	0	0	0	0	0	0	0	0
149	neutral	dog	0	0	0.678702	0	0	0	0	0	0	0	0	0.13574	0	0.542962	0	0	0	0	0.13574	0	0.13574	0	0	0	0	0	0	0	0	0	0	0	0	0	0	0	0.13574
149	happiness	human	0.13574	0	0	0	0	0	0	0	0	0	0	0	0	0	0	0.13574	0	0.13574	0.13574	0.13574	0.13574	0	0	0	0	0.13574	0	0	0	0	0	0	0	0	0	0	0
149	positive anticipation	dog	0.13574	0	0.271481	0	0	0	0	0	0	0	0	0	0	0.13574	0	0	0	0	0.407221	0.13574	0.13574	0	0	0	0	0.271481	0	0	0	0	0	0	0	0	0	0	0
149	happiness	human	0	0	0.542962	0	0	0	0	0	0	0	0	0	0	0	0	0.13574	0	0.13574	0.13574	0	0.13574	0	0	0	0	0	0	0	0	0	0.13574	0	0	0.13574	0	0.13574	0
149	frustration	dog	0	0	0.271481	0	0	0	0	0	0	0	0	0	0	0	0	0	0	0	0.13574	0	0.13574	0	0	0	0	0	0	0	0	0	0	0	0	0.13574	0	0	0
156	happiness	human	0	0	0.13574	0	0	0	0	0	0	0	0	0	0	0	0	0	0	0	0.13574	0.13574	0	0	0	0	0	0.13574	0	0	0	0	0	0	0	0	0	0	0
156	fear	dog	0	0	0.271481	0	0	0	0	0	0	0	0	0	0	0	0	0.13574	0	0	0	0	0	0	0	0	0	0	0	0	0	0	0	0	0	0	0	0	0
156	fear	human	0	0	0.271481	0	0	0	0	0	0	0	0	0	0	0	0	0	0	0.13574	0	0.13574	0	0	0	0.13574	0	0.13574	0	0	0	0	0	0	0	0	0	0	0
156	frustration	human	0	0	0.13574	0	0	0	0	0	0	0	0	0	0	0	0	0	0	0	0.13574	0	0	0	0	0	0	0	0	0	0	0	0	0	0	0	0	0	0
156	positive anticipation	dog	0.13574	0	0.13574	0	0	0	0	0	0	0	0	0	0	0	0	0	0	0.13574	0	0.13574	0	0	0	0	0	0	0	0	0	0	0	0	0	0	0	0	0
156	frustration	human	0	0	0	0	0	0	0	0	0	0	0	0	0	0	0	0	0	0	0.13574	0.13574	0	0	0	0	0	0	0	0	0	0	0	0	0	0	0	0	0
156	neutral	dog	0	0	0	0	0	0	0	0	0	0	0	0	0	0	0	0	0	0	0	0	0	0	0	0	0	0	0	0	0	0	0	0	0	0	0	0	0
156	happiness	dog	0	0	0.13574	0	0	0	0	0	0	0	0	0	0	0	0	0	0	0	0.13574	0.13574	0	0	0	0	0	0	0	0	0	0	0	0	0	0	0	0	0
156	frustration	dog	0	0	0.271481	0	0	0	0	0	0	0	0	0	0	0	0	0	0	0	0.13574	0	0	0	0	0	0	0.13574	0	0	0	0	0	0	0	0	0	0	0
156	neutral	human	0	0	0.271481	0	0	0	0	0	0	0	0	0	0	1.3574	0	0	0	0	0	0.13574	0.13574	0	0	0	0	0	0	0	0	0	0	0	0	0	0	0	0
156	positive anticipation	dog	0	0	0.13574	0	0	0	0	0	0	0	0	0	0	0	0	0	0	0	0.13574	0.407221	0	0	0	0	0	0	0	0	0	0	0	0	0	0	0	0	0
156	happiness	human	0	0	0.13574	0	0	0	0	0	0	0	0	0	0	0	0	0	0	0	0	0.13574	0	0	0	0.13574	0	0	0	0	0	0	0	0	0	0	0	0	0
156	positive anticipation	human	0	0	0	0	0	0	0	0	0	0	0	0	0	0.13574	0	0	0	0	0.13574	0.13574	0	0	0	0	0	0	0	0	0	0	0	0	0	0	0	0	0
156	positive anticipation	human	0	0	0.13574	0	0	0	0	0	0	0	0	0	0	0	0	0	0	0.13574	0.13574	0	0	0	0	0.13574	0	0	0.271481	0	0	0	0	0	0	0	0	0	0
156	frustration	dog	0.271481	0	0.13574	0	0	0	0	0	0	0	0	0	0	0	0	0	0	0	0	0.13574	0	0	0	0.13574	0	0	0	0	0	0	0	0	0	0	0	0	0
156	neutral	human	0.13574	0	0.542962	0	0	0	0	0	0	0	0	0	0	0	0	0	0	0	0.13574	0.271481	0	0	0	0	0	0.13574	0	0	0	0	0	0	0	0	0	0	0
156	happiness	dog	0	0	0	0	0	0	0	0	0	0	0	0	0	0	0	0	0	0	0	0.13574	0	0	0	0.13574	0	0	0.13574	0	0	0	0	0	0	0	0	0	0
156	fear	human	0	0	0.13574	0	0	0	0	0	0	0	0	0	0	0	0	0	0	0	0.13574	0.13574	0	0	0	0	0	0	0	0	0	0	0	0	0	0	0	0	0
156	neutral	dog	0.13574	0	0.13574	0	0	0	0	0	0	0	0	0	0	0	0	0	0	0.13574	0.271481	0.13574	0	0	0	0	0	0	0.13574	0	0	0	0	0	0	0	0	0	0
156	fear	dog	0	0	0.13574	0	0	0	0	0	0	0	0	0	0	0.13574	0	0	0	0.13574	0	0.13574	0	0	0	0.271481	0	0.13574	0	0	0	0	0	0	0	0	0	0	0
164	happiness	human	0	0	0	0	0	0	0	0	0	0	0	0	0	0	0	0	0	0	0	0.13574	0	0	0	0	0	0.13574	0	0	0	0	0	0	0	0	0	0	0
164	fear	human	0	0	0	0	0	0	0	0	0	0	0	0	0	0	0	0	0	0	0	0	0	0	0	0	0	0.13574	0	0	0	0	0	0	0	0	0	0	0
164	happiness	dog	0	0	0	0	0	0	0	0	0	0	0	0	0	0	0	0	0	0	0	0	0	0	0	0	0	0	0	0	0	0	0	0	0	0.13574	0	0	0
164	frustration	dog	0	0	0	0	0	0	0	0	0	0	0	0	0	0	0	0	0	0	0	0	0	0	0	0	0	0	0	0	0	0	0	0	0	0	0	0	0
164	neutral	dog	0.13574	0	0	0	0	0	0	0	0	0	0	0	0	0	0	0	0	0	0	0	0	0	0	0	0	0	0	0	0	0	0	0	0	0	0	0	0
164	positive anticipation	dog	0	0	0	0	0	0	0	0	0	0	0	0	0	0	0	0	0	0	0	0	0	0	0	0	0	0.13574	0	0	0	0	0	0	0	0	0	0	0
164	frustration	dog	0	0	0	0	0	0	0	0	0	0	0	0	0	0	0	0	0	0	0	0	0	0	0	0.13574	0	0	0	0	0	0	0	0	0	0	0	0	0
164	fear	human	0	0	0	0	0	0	0	0	0	0	0	0	0	0	0	0	0	0	0	0	0	0	0	0	0	0.13574	0	0	0	0	0	0	0	0	0	0	0
164	positive anticipation	human	0.271481	0	0	0	0	0	0	0	0	0	0	0	0	0	0	0	0	0.13574	0	0	0	0	0	0	0	0	0	0	0	0	0	0	0	0	0	0	0
164	positive anticipation	human	0	0	0.13574	0	0	0	0	0	0	0	0	0.271481	0	0	0	0	0	0	0	0	0	0	0	0	0	0	0	0	0	0	0	0	0	0	0	0	0
164	neutral	human	0.13574	0	0	0	0	0	0	0	0	0	0	0	0	0	0	0	0	0	0	0	0	0	0	0	0	0.13574	0	0	0	0	0	0	0	0	0	0	0
164	neutral	dog	0	0	0	0	0	0	0	0	0	0	0	0	0	0	0	0	0	0	0	0	0	0	0	0	0	0	0	0	0	0	0	0	0	0	0	0	0
164	neutral	human	0.13574	0	0	0	0	0	0	0	0	0	0	0	0	0	0	0	0	0	0.13574	0	0	0	0	0	0.13574	0.13574	0	0	0	0	0	0	0	0	0	0	0
164	happiness	dog	0	0	0	0	0	0	0	0	0	0	0	0	0	0	0	0	0	0	0	0.13574	0	0	0	0	0	0	0	0	0	0	0	0	0	0	0	0	0
164	frustration	human	0.13574	0	0	0	0	0	0	0	0	0	0	0	0	0	0	0	0	0	0	0	0	0	0	0	0	0	0	0	0	0	0	0	0	0	0	0	0
164	fear	dog	0	0	0	0	0	0	0	0	0	0	0	0	0	0	0	0	0	0	0	0.13574	0	0	0	0	0	0.13574	0	0	0	0	0	0	0	0	0	0	0
164	frustration	human	0	0	0	0	0	0	0	0	0	0	0	0	0	0	0	0	0	0	0	0	0	0	0	0	0	0.13574	0	0	0	0	0	0	0	0	0	0	0
164	happiness	human	0	0	0.13574	0	0	0	0	0	0	0	0	0	0	0	0	0	0	0	0	0	0	0	0	0	0	0.13574	0	0	0	0	0	0	0	0	0	0	0
164	positive anticipation	dog	0.13574	0	0	0	0	0	0	0	0	0	0	0	0	0	0	0	0	0	0	0	0	0	0	0	0	0	0	0	0	0	0	0	0	0	0	0	0
164	fear	dog	0.13574	0	0	0	0	0	0	0	0	0	0	0	0	0	0	0	0	0	0	0	0	0	0	0	0	0	0	0	0	0	0	0	0	0	0	0	0
174	happiness	dog	0.13574	0	0	0	0	0	0	0	0	0	0	0	0	0	0	0	0	0.13574	0	0.13574	0	0	0	0	0	0	0	0	0	0	0	0	0	0	0	0	0
174	frustration	dog	0	0	0.13574	0	0	0	0	0	0	0	0	0.13574	0	0.13574	0	0	0	0	0	0	0	0	0	0	0	0	0	0.13574	0.13574	0	0	0	0	0	0	0	0
174	neutral	human	0.271481	0	0.271481	0	0	0	0	0	0	0	0	0	0	0	0.13574	0	0	0.13574	0.13574	0	0.13574	0	0	0	0	0	0	0	0	0	0	0	0	0	0	0.13574	0
174	happiness	human	0	0	0.271481	0.13574	0	0	0	0	0	0	0	0.13574	0	0.13574	0.271481	0	0	0	0.13574	0	0.13574	0	0	0	0	0	0	0	0	0	0	0	0	0	0	0.271481	0
174	positive anticipation	human	0.13574	0	0.407221	0	0	0	0	0	0	0	0	0	0	0	0.13574	0	0	0	0.13574	0.13574	0	0	0	0	0	0	0	0	0	0	0.13574	0	0	0	0	0.271481	0
174	fear	human	0	0	0.271481	0	0	0	0	0	0	0	0	0	0	0	0.13574	0	0	0.13574	0	0	0	0	0.13574	0	0	0	0	0	0	0	0	0	0	0	0	0.13574	0
174	fear	dog	0	0	0	0	0	0	0	0	0	0	0	0	0	0	0	0	0	0	0	0	0	0	0	0	0	0	0	0	0	0	0.13574	0	0	0	0	0	0
174	neutral	human	0	0	0	0	0	0	0	0	0	0	0	0	0	0	0	0	0	0	0.13574	0	0	0	0	0	0	0	0	0	0	0	0	0	0	0	0	0.13574	0
174	positive anticipation	human	0.13574	0	0.13574	0	0	0	0	0	0	0	0	0	0.13574	0	0	0	0	0	0.13574	0	0.13574	0	0	0	0	0	0	0	0	0	0.13574	0	0	0	0	0	0
174	frustration	human	0	0	0	0	0	0	0	0	0	0	0	0	0	0	0.271481	0	0	0.13574	0.13574	0.13574	0	0	0	0	0	0	0	0	0	0	0.13574	0	0	0	0	0.13574	0
174	fear	dog	0.271481	0	0.13574	0	0	0	0	0	0	0	0	0	0	0	0.13574	0.13574	0	0	0.13574	0.271481	0.13574	0	0.13574	0.13574	0	0	0	0	0	0	0.13574	0	0	0	0	0.271481	0
174	happiness	human	0.13574	0	0.13574	0	0.271481	0	0	0	0	0	0	0.13574	0	0	0.13574	0	0	0	0	0	0	0	0	0	0	0	0	0	0	0	0	0	0	0.13574	0	0.13574	0
174	neutral	dog	0.13574	0	0	0	0	0	0	0	0	0	0	0	0	0	0.271481	0	0	0	0.13574	0.13574	0	0	0	0	0	0	0	0	0	0	0.13574	0	0	0.13574	0	0.13574	0
174	neutral	dog	0	0	0.271481	0	0	0	0	0	0	0	0	0	0	0	0.271481	0	0	0	0.13574	0	0.13574	0	0	0	0	0	0	0	0.271481	0	0.13574	0	0	0	0	0.13574	0.13574
174	positive anticipation	dog	0.271481	0	0.407221	0	0	0	0	0	0	0	0	0	0	0	0.13574	0	0	0	0.271481	0.13574	0.13574	0	0	0	0	0	0	0	0	0	0	0	0	0.13574	0	0.13574	0
174	happiness	dog	0.13574	0	0.271481	0	0	0	0	0	0	0	0	0.13574	0	0	0.271481	0	0	0	0	0	0	0	0	0	0	0	0	0	0	0	0	0	0	0	0	0.13574	0
174	positive anticipation	dog	0	0	0	0	0	0	0	0	0	0	0	0	0	0	0.13574	0	0	0	0.13574	0	0	0	0	0	0	0	0	0	0	0	0.13574	0	0	0	0	0.13574	0
174	frustration	dog	0.13574	0	0.271481	0	0	0	0	0	0	0	0	0.271481	0	0	0.13574	0	0	0	0.13574	0	0.13574	0	0	0	0.13574	0	0	0	0	0	0	0	0	0	0	0	0
174	fear	human	0	0	0	0	0	0	0	0	0	0	0	0	0	0	0	0	0	0	0	0	0	0	0	0	0	0	0	0	0	0	0	0	0	0	0	0.13574	0
174	frustration	human	0	0	0.13574	0	0	0	0	0	0	0	0	0	0	0	0	0	0	0	0.13574	0	0	0	0	0	0	0	0	0	0	0	0	0	0	0	0	0	0
176	happiness	human	0	0	0.271481	0	0	0	0	0	0	0	0	0	0	0	0.13574	0	0	0	0	0	0	0	0	0	0	0	0	0	0	0	0	0	0	0	0	0.13574	0
176	positive anticipation	human	0.13574	0	0	0	0.271481	0	0	0	0.271481	0.271481	0	0	0.13574	0	0	0	0	0	0	0	0	0	0	0	0	0.271481	0	0	0	0	0	0	0	0.13574	0	0	0
176	positive anticipation	human	0	0	0	0	0	0.13574	0.13574	0	0.271481	0.271481	0	0	0	0	0	0	0	0	0.13574	0	0	0	0	0	0.13574	0.13574	0	0	0	0	0	0	0	0.13574	0	0.13574	0
176	happiness	dog	0.13574	0	0	0	0.13574	0.13574	0.13574	0	0.13574	0.13574	0	0	0	0	0	0	0	0	0.13574	0	0	0	0	0.13574	0	0.13574	0	0	0	0	0	0	0	0	0	0.13574	0
176	neutral	human	0	0	0.271481	0	0	0	0	0	0	0	0	0	0.271481	0	0	0	0	0	0.13574	0	0.13574	0	0	0	0	0	0	0	0	0	0	0	0.13574	0	0	0.13574	0
176	neutral	dog	0	0	0	0	0	0	0	0	0.13574	0.13574	0	0	0.271481	0	0	0	0	0	0.13574	0	0.13574	0	0	0	0	0	0	0	0	0	0	0	0	0	0	0.13574	0
176	frustration	dog	0.13574	0	0.13574	0	0	0	0	0	0	0	0	0.13574	0	0	0	0.13574	0	0	0	0	0	0	0.13574	0	0.13574	0	0	0	0	0	0	0	0.13574	0.13574	0	0.271481	0
176	neutral	human	0	0	0	0	0	0	0	0	0	0	0	0	0	0	0	0	0	0.13574	0	0	0.13574	0	0	0	0	0	0	0	0.13574	0	0	0	0.13574	0	0	0	0.13574
176	frustration	dog	0	0	0	0	0.271481	0	0	0	0.13574	0.13574	0	0	0	0	0	0	0	0	0.13574	0.13574	0.13574	0	0	0.13574	0	0.13574	0	0	0	0	0	0	0	0.13574	0	0.271481	0
176	frustration	human	0.13574	0	0.271481	0	0	0	0	0	0	0	0	0.13574	0	0	0.13574	0	0	0.13574	0	0	0	0	0	0	0.13574	0.13574	0	0	0	0	0	0	0	0	0	0.13574	0.13574
176	happiness	human	0.271481	0	0.271481	0	0	0	0	0	0	0	0	0.13574	0	0	0.13574	0	0	0.13574	0	0	0.13574	0	0	0	0	0.13574	0	0	0	0	0	0	0	0	0	0.13574	0.13574
176	frustration	human	0	0	0	0	0	0.13574	0.13574	0	0.13574	0	0.13574	0.13574	0	0	0.13574	0	0	0	0	0	0	0	0	0	0	0	0	0	0	0	0	0	0	0	0	0	0
176	positive anticipation	dog	0.13574	0	0.13574	0	0	0	0	0	0	0	0	0.13574	0	0	0.13574	0	0	0.13574	0	0.13574	0	0	0	0.13574	0	0	0	0	0	0	0	0	0	0	0	0.13574	0.13574
176	happiness	dog	0	0	0	0	0	0	0	0	0	0	0	0	0	0	0.13574	0	0	0.13574	0.13574	0	0.271481	0	0	0	0.13574	0	0	0	0	0.13574	0.13574	0	0.13574	0	0	0.13574	0.13574
176	positive anticipation	dog	0.13574	0	0	0	0	0	0	0	0	0	0	0.13574	0	0	0.13574	0	0	0.13574	0	0	0	0	0	0	0.13574	0	0	0	0	0	0	0	0	0	0	0.13574	0.13574
176	fear	dog	0	0	0	0	0	0.13574	0.13574	0	0.271481	0.271481	0	0	0	0	0	0	0	0	0.13574	0	0	0.13574	0	0	0	0	0	0	0	0	0	0	0.13574	0	0	0.407221	0
176	fear	human	0.13574	0	0.13574	0	0	0	0	0	0	0	0	0	0	0	0.13574	0	0	0	0.13574	0.13574	0	0	0	0	0	0.13574	0	0	0	0	0	0	0.271481	0	0	0	0
176	fear	dog	0	0	0.13574	0	0	0	0	0	0	0	0	0	0	0	0.13574	0	0	0	0	0	0	0	0	0	0	0	0	0	0	0	0	0	0	0	0	0	0
176	neutral	dog	0.13574	0	0	0	0	0	0	0	0	0	0	0	0	0	0.13574	0	0	0	0	0	0	0	0	0.13574	0	0.13574	0	0	0	0	0	0	0.13574	0	0	0.13574	0
176	fear	human	0.13574	0	0	0	0	0	0	0	0	0	0	0	0	0	0.271481	0	0	0	0	0	0	0	0	0.13574	0	0.13574	0	0	0	0	0	0	0.13574	0.13574	0	0.13574	0
185	frustration	human	0	0	0	0	0	0	0	0	0	0	0	0	0	0	0	0	0	0	0.13574	0	0.13574	0	0	0	0	0	0	0	0	0	0	0	0	0.13574	0	0	0
185	fear	dog	0	0	0	0	0	0	0	0	0	0	0	0.13574	0	0	0	0	0	0.13574	0.13574	0	0	0	0	0	0	0.13574	0	0	0	0	0	0	0	0	0	0	0.13574
185	frustration	dog	0	0	0	0	0	0	0	0	0	0	0	0.13574	0	0.13574	0	0	0	0	0.13574	0	0.13574	0	0	0	0	0	0	0	0	0	0	0.13574	0.13574	0	0.13574	0.13574	0
185	happiness	dog	0.271481	0	0.13574	0	0	0	0	0	0	0	0	0	0.13574	0	0	0	0	0.13574	0.13574	0	0.13574	0	0	0	0	0	0	0	0	0	0	0.13574	0	0	0	0.13574	0
185	neutral	dog	0	0	0.271481	0	0	0	0	0	0	0	0	0	0	0	0	0	0	0.13574	0.271481	0	0.13574	0	0	0	0.13574	0	0	0	0	0	0	0.13574	0	0.13574	0	0	0.13574
185	positive anticipation	dog	0	0	0	0.13574	0	0	0	0	0.678702	0.271481	0.407221	0.13574	0	0	0	0	0	0	0	0	0	0	0	0	0	0	0	0	0	0	0	0.13574	0.13574	0.13574	0	0.271481	0.271481
185	fear	human	0	0	0	0	0	0	0	0	0	0	0	0	0.271481	0	0	0.271481	0	0	0.271481	0	0.13574	0	0	0	0	0	0	0	0	0	0	0.13574	0.13574	0	0	0	0.13574
185	positive anticipation	human	0	0	0.13574	0	0	0	0	0	0.542962	0.542962	0	0	0	0	0	0	0	0	0.13574	0	0.13574	0	0	0	0.13574	0	0	0	0	0	0	0	0	0.13574	0	0.13574	0
185	happiness	dog	0	0	0.13574	0	0	0	0	0	0	0	0	0.13574	0	0	0	0	0	0	0.271481	0	0.13574	0	0	0	0	0	0	0	0	0	0.13574	0	0	0.13574	0.13574	0.271481	0
185	positive anticipation	human	0	0	0.13574	0	0	0	0	0	0	0.13574	0	0	0	0	0	0	0	0	0.13574	0	0.13574	0	0	0	0	0	0	0	0	0	0	0	0	0	0	0.13574	0.13574
185	happiness	human	0.271481	0	0.13574	0	0	0	0	0	0.814443	0.407221	0.407221	0.271481	0	0	0	0	0	0.13574	0.407221	0.13574	0	0	0	0	0	0	0	0	0	0	0	0	0.13574	0.13574	0	0.13574	0.13574
185	fear	human	0	0	0.13574	0	0	0	0	0	0.407221	0.407221	0	0	0	0	0	0	0	0	0.13574	0	0.13574	0	0	0	0	0	0	0	0	0	0.13574	0	0.13574	0	0	0.13574	0.13574
185	neutral	dog	0	0	0.271481	0	0	0	0	0	0.407221	0.407221	0	0.13574	0	0.13574	0	0	0	0	0.13574	0	0.13574	0	0	0	0.13574	0	0	0	0	0	0.13574	0	0	0	0	0.271481	0.13574
185	fear	dog	0	0	0.13574	0	0	0	0	0	1.08592	0.814443	0.271481	0	0	0.13574	0	0	0	0	0	0	0	0	0	0	0	0	0	0	0.13574	0	0	0	0	0	0	0.13574	0.13574
185	positive anticipation	dog	0	0	0.13574	0	0	0	0	0	0.950183	0.542962	0.407221	0.271481	0	0	0	0	0	0	0.13574	0	0.271481	0	0	0	0	0	0	0	0	0	0	0	0	0.271481	0	0.13574	0
185	frustration	dog	0	0	0.13574	0	0	0	0	0	0.13574	0.13574	0	0	0	0	0	0	0	0	0.13574	0	0.13574	0	0	0	0.13574	0	0	0	0	0	0.13574	0	0	0.13574	0	0.271481	0.271481
185	frustration	human	0	0	0.13574	0	0	0	0	0	0.13574	0.13574	0	0	0	0	0	0	0	0	0.13574	0.13574	0.13574	0	0	0	0	0	0	0	0	0	0.271481	0	0	0.13574	0	0.13574	0.13574
185	neutral	human	0	0	0	0	0	0	0	0	0.13574	0.13574	0	0	0	0	0	0	0	0	0.13574	0	0.13574	0	0	0	0.13574	0	0	0	0	0	0.13574	0	0	0.13574	0	0.271481	0.271481
185	neutral	human	0.13574	0	0.271481	0	0	0	0	0	0	0	0	0	0	0	0	0	0	0.13574	0	0	0.13574	0	0	0	0	0	0	0	0	0	0.13574	0	0	0	0	0.13574	0.271481
185	happiness	human	0.13574	0	0.13574	0	0	0	0	0	0	0	0	0	0	0	0	0	0	0.13574	0	0	0.13574	0	0	0	0.13574	0	0	0	0	0	0.13574	0	0	0	0	0.13574	0.271481
187	happiness	dog	0.271481	0	0	0	0	0	0	0	0	0	0	0	0	0	0	0	0	0	0.13574	0.13574	0	0	0	0	0	0	0	0	0	0	0	0	0	0.13574	0	0.13574	0
187	frustration	dog	0.13574	0	0.271481	0	0	0	0	0	0	0	0	0	0	0	0	0	0	0	0.271481	0	0	0	0	0.271481	0.271481	0	0	0	0	0	0	0	0	0.13574	0	0.13574	0
187	neutral	dog	0	0	0.271481	0	0	0	0	0	0	0	0	0	0	0	0	0.13574	0	0	0.13574	0.13574	0	0	0.13574	0	0	0.13574	0	0	0	0	0	0	0	0.13574	0	0.13574	0
187	happiness	human	0.13574	0	0.407221	0	0	0	0	0	0	0	0	0	0	0	0	0	0	0.13574	0	0.13574	0	0.13574	0.13574	0	0	0	0	0	0	0	0	0	0	0.13574	0	0.13574	0
187	neutral	dog	0.271481	0	0.271481	0	0	0	0	0	0	0	0	0	0	0	0	0	0	0	0.13574	0	0	0	0	0	0.271481	0.271481	0	0	0	0	0	0	0	0	0	0	0
187	happiness	dog	0	0	0.271481	0.13574	0	0	0	0	0	0	0	0	0	0	0	0	0	0	0.13574	0.13574	0	0.13574	0	0	0	0	0	0	0	0	0	0	0	0	0	0	0
187	fear	dog	0.13574	0	0.13574	0	0	0	0	0	0	0	0	0	0	0	0	0	0	0	0.13574	0.13574	0	0	0	0	0	0.13574	0	0	0	0	0	0	0	0	0	0.13574	0
187	happiness	human	0	0	0.407221	0	0	0	0	0	0	0	0	0	0	0	0	0	0	0	0.13574	0.13574	0	0	0	0	0	0	0	0	0	0	0	0	0	0	0	0	0
187	frustration	dog	0	0	0.13574	0	0	0	0	0	0	0	0	0	0	0	0	0	0	0	0.13574	0	0	0	0	0	0.13574	0	0	0	0	0	0	0	0	0	0	0	0
187	positive anticipation	human	0	0	0	0	0	0	0	0	0.13574	0.13574	0	0.13574	0	0	0	0	0	0	0	0.13574	0	0	0.13574	0	0	0	0	0	0	0	0	0	0.13574	0	0	0	0
187	neutral	human	0	0	0.407221	0	0	0	0	0	0	0	0	0	0	0	0	0	0	0	0.13574	0	0	0	0	0	0	0	0	0	0	0	0	0	0	0	0	0	0
187	frustration	human	0	0	0.13574	0	0	0	0	0	0	0	0	0	0	0	0	0	0	0	0	0.13574	0	0	0	0	0	0	0	0	0	0	0	0	0	0	0	0.13574	0
187	positive anticipation	dog	0	0	0.407221	0	0	0	0	0	0	0	0	0	0	0	0	0	0	0	0	0.271481	0.13574	0	0.13574	0.13574	0	0	0	0	0	0	0	0	0	0	0	0.13574	0
187	positive anticipation	human	0.13574	0	0.271481	0	0	0	0	0	0	0	0	0	0	0	0	0	0	0	0.13574	0.13574	0	0	0	0	0	0	0	0	0	0	0	0	0	0	0	0	0
187	frustration	human	0.13574	0	0.407221	0	0	0	0	0	0	0	0	0	0	0	0	0	0	0	0.13574	0.13574	0	0	0	0	0	0	0	0	0	0	0	0	0	0	0	0	0
187	fear	human	0.13574	0	0.271481	0	0	0	0	0	0	0	0	0	0	0	0	0	0	0	0	0.13574	0	0	0	0	0	0.13574	0	0	0	0	0	0	0	0	0	0	0
187	fear	dog	0	0	0.13574	0	0	0	0	0	0	0	0	0	0	0	0	0	0	0	0	0.13574	0	0.13574	0	0	0	0	0	0	0	0	0	0	0	0	0	0	0
187	positive anticipation	dog	0	0	0.407221	0	0	0	0	0	0	0	0	0	0	0	0	0	0	0	0	0.13574	0	0	0	0	0	0	0	0	0	0	0	0	0	0	0	0	0
187	fear	human	0	0	0	0	0	0	0	0	0	0	0	0	0	0	0	0	0	0	0	0.13574	0	0	0	0	0	0	0	0	0	0	0	0	0	0	0	0	0
187	neutral	human	0	0	0.13574	0	0	0	0	0	0	0	0	0	0	0	0	0	0	0	0	0.13574	0	0	0	0	0	0	0	0	0	0	0	0	0	0	0	0	0
189	frustration	dog	0.13574	0	0.13574	0	0	0	0	0	0.13574	0.13574	0	0	0	0.13574	0	0	0	0	0.13574	0	0	0	0	0	0.13574	0	0	0	0	0	0	0	0	0	0	0	0.13574
189	happiness	dog	0.271481	0	0	0	0	0	0	0	0	0	0	0	0	0	0.13574	0	0	0	0.13574	0.13574	0	0	0	0	0	0	0	0	0	0	0	0	0	0	0	0	0
189	neutral	dog	0.271481	0	0	0	0	0	0	0	0	0	0	0	0	0	0.13574	0	0	0.13574	0	0	0	0	0	0	0.271481	0.271481	0	0	0	0	0	0	0	0	0	0	0
189	fear	human	0.13574	0	0	0	0	0	0	0	0	0	0	0	0.13574	0	0	0	0	0	0	0	0	0	0	0	0.13574	0	0	0	0	0	0	0	0	0	0	0	0.13574
189	positive anticipation	dog	0.13574	0	0.407221	0	0	0	0	0	0	0	0	0	0	0	0.13574	0	0	0	0	0	0	0	0	0	0.13574	0.13574	0	0	0	0	0	0	0	0	0	0	0.271481
189	neutral	human	0.13574	0	0	0	0	0	0	0	0	0	0	0	0	0	0.13574	0	0	0	0	0	0	0	0	0	0	0	0	0	0	0	0	0	0	0	0	0	0
189	fear	human	0	0	0.13574	0	0	0	0	0	0	0	0	0	0	0	0	0	0	0	0.13574	0	0	0	0	0	0.13574	0	0	0	0	0	0	0	0	0	0	0	0.13574
189	positive anticipation	human	0.13574	0	0.271481	0	0	0	0	0	0	0	0	0.13574	0	0	0.13574	0	0	0	0.13574	0	0.13574	0	0	0	0.13574	0.13574	0	0	0	0	0	0	0	0	0	0	0.13574
189	positive anticipation	human	0.13574	0	0.13574	0	0	0	0	0	0	0	0	0	0	0	0	0	0	0	0	0	0	0	0	0	0.13574	0	0	0	0	0	0	0	0	0	0	0	0.13574
189	happiness	human	0.13574	0	0	0	0	0	0	0	0	0	0	0	0	0	0	0	0	0.13574	0.13574	0	0	0	0	0	0.13574	0	0	0	0	0	0	0	0	0	0	0	0.13574
189	neutral	human	0.271481	0	0	0	0	0	0	0	0	0	0	0.271481	0	0.13574	0	0	0	0.13574	0	0	0	0	0	0	0.13574	0	0	0	0	0	0	0	0	0	0	0.13574	0.13574
189	happiness	human	0.13574	0	0.13574	0	0	0	0	0	0	0	0	0	0	0	0	0	0	0.13574	0.13574	0	0	0	0	0	0.13574	0	0	0	0	0	0	0	0	0	0	0	0.13574
189	fear	dog	0.13574	0	0.407221	0	0	0	0	0	0	0	0	0	0	0	0	0	0	0	0	0	0	0	0	0	0	0	0	0	0	0	0	0	0	0	0	0.13574	0
189	frustration	dog	0.13574	0	0.271481	0	0	0	0	0	0	0	0	0	0	0	0	0	0	0	0.13574	0	0	0	0	0	0.13574	0.271481	0	0	0	0	0	0	0	0	0	0	0
189	frustration	human	0.13574	0	0	0	0	0	0	0	0	0	0	0	0	0	0	0	0	0	0.13574	0	0	0	0	0	0.13574	0.13574	0	0	0	0	0.13574	0	0	0	0	0	0.13574
189	happiness	dog	0.271481	0	0.13574	0	0	0	0	0	0	0	0	0	0	0.13574	0	0	0	0.13574	0	0.13574	0.13574	0	0	0	0.13574	0.13574	0	0	0	0	0	0	0	0.13574	0	0.271481	0
189	positive anticipation	dog	0.13574	0	0.13574	0	0.13574	0	0	0	0.271481	0.271481	0	0.13574	0	0	0	0	0	0	0.13574	0	0	0	0	0	0	0.13574	0	0	0	0	0	0	0	0.13574	0	0.13574	0
189	neutral	dog	0.13574	0	0.271481	0	0	0	0	0	0	0	0	0	0	0.13574	0	0	0	0.271481	0.13574	0	0.13574	0	0	0	0.13574	0	0	0	0	0	0.13574	0	0	0	0	0.13574	0.13574
189	fear	dog	0	0	0	0	0	0	0	0	0.13574	0.13574	0	0	0	0	0	0	0	0	0.13574	0.13574	0	0	0	0	0.13574	0	0	0	0	0	0	0	0	0	0	0.13574	0.13574
189	frustration	human	0.13574	0	0.271481	0	0	0	0	0	0.13574	0.13574	0	0	0	0	0	0	0	0.13574	0.271481	0.13574	0.13574	0	0	0	0.271481	0	0	0	0	0	0.13574	0	0	0	0	0	0.13574
191	fear	human	0	0	0	0.13574	0	0	0	0	0	0	0	0	0	0	0.13574	0	0	0	0.13574	0	0.13574	0	0	0	0	0	0	0	0	0	0.13574	0	0.13574	0	0	0	0
191	positive anticipation	dog	0	0	0.13574	0	0	0	0	0	0	0	0	0	0	0	0.13574	0	0	0	0.13574	0.13574	0	0	0	0	0.13574	0	0	0	0	0	0	0	0	0	0	0	0.13574
191	fear	dog	0.13574	0	0.13574	0	0	0	0	0	0	0	0	0	0	0	0.13574	0	0	0	0	0	0	0	0	0	0.13574	0	0	0	0	0	0	0	0	0	0	0.13574	0
191	neutral	human	0	0	0	0	0	0	0	0	0	0	0	0	0	0	0.13574	0	0	0	0	0	0	0	0	0	0.13574	0	0	0	0	0	0	0	0	0	0	0	0
191	neutral	dog	0.13574	0	0	0	0	0	0	0	0	0	0	0	0	0	0.13574	0	0	0	0.13574	0	0	0	0	0.13574	0.13574	0	0	0	0	0	0	0	0	0	0	0	0
191	happiness	dog	0	0	0.13574	0	0	0	0	0	0	0	0	0	0	0	0.407221	0	0	0	0	0	0	0	0	0	0.13574	0	0	0	0	0	0	0	0	0	0	0	0
191	happiness	dog	0.13574	0	0	0	0	0	0	0	0	0	0	0	0	0	0.13574	0	0	0	0	0	0	0	0	0	0	0	0	0	0	0	0	0	0	0.13574	0	0	0
191	fear	dog	0.13574	0	0.13574	0	0	0	0	0	0	0	0	0	0	0	0.271481	0	0	0.13574	0.13574	0.13574	0	0	0	0	0	0	0	0	0	0	0.13574	0	0	0.13574	0	0	0
191	happiness	human	0	0	0	0	0	0	0	0	0	0	0	0	0	0	0.13574	0	0	0.13574	0	0	0	0	0	0.13574	0	0	0	0	0	0	0.13574	0	0	0.13574	0	0.13574	0
191	frustration	dog	0.13574	0	0.13574	0	0	0	0	0	0	0	0	0.13574	0	0	0.13574	0	0	0	0	0	0	0	0	0	0.13574	0	0	0	0	0	0	0	0.13574	0	0	0	0
191	positive anticipation	human	0.13574	0	0	0	0	0	0	0	0	0	0	0	0	0	0.13574	0	0	0.13574	0	0	0	0	0	0	0	0	0	0	0	0	0	0	0	0	0	0	0
191	fear	human	0	0	0.13574	0	0	0	0	0	0	0	0	0	0	0	0.13574	0	0	0	0	0	0.13574	0	0	0	0	0	0	0	0	0	0.271481	0	0	0	0	0	0
191	frustration	human	0.13574	0	0.13574	0	0	0	0	0	0	0	0	0	0	0	0.13574	0	0	0	0.13574	0.13574	0	0	0	0	0.271481	0	0	0	0	0	0	0	0	0	0	0.13574	0
191	frustration	human	0.13574	0	0.13574	0	0	0	0	0	0	0	0	0	0	0	0.13574	0	0	0	0.13574	0.13574	0	0	0	0	0.271481	0	0	0	0	0	0.13574	0	0	0	0	0.13574	0.13574
191	positive anticipation	human	0.13574	0	0.13574	0	0	0	0	0	0	0	0	0	0	0	0.13574	0	0	0	0.13574	0.13574	0	0	0	0.13574	0.13574	0	0	0	0	0	0.13574	0	0	0	0	0	0
191	neutral	human	0	0	0.13574	0	0	0	0	0	0	0	0	0	0	0	0.13574	0	0	0	0.13574	0.13574	0	0	0	0	0.13574	0.13574	0	0	0	0	0	0	0	0	0	0.271481	0
191	frustration	dog	0	0	0.271481	0	0	0	0	0	0	0	0	0	0	0	0.271481	0	0	0	0.13574	0.13574	0	0	0	0	0.271481	0	0	0	0	0	0	0	0	0	0	0	0
191	happiness	human	0	0	0.13574	0	0	0	0	0	0	0	0	0	0	0	0.13574	0	0	0	0.13574	0	0.13574	0	0	0	0.13574	0	0	0	0	0	0	0	0	0	0	0.13574	0
191	positive anticipation	dog	0.271481	0	0.13574	0	0	0	0	0	0	0	0	0	0	0	0	0	0	0	0	0	0	0	0	0	0.13574	0	0	0	0	0	0	0	0	0	0	0.13574	0
191	neutral	dog	0	0	0	0	0	0	0	0	0.13574	0.13574	0	0	0	0	0.13574	0	0	0	0.13574	0.13574	0	0	0	0	0.13574	0	0	0	0	0	0	0	0	0	0.13574	0.271481	0.13574
192	fear	human	0	0	0	0	0	0	0	0	0	0	0	0	0.271481	0	0	0	0	0.13574	0.13574	0.13574	0	0	0	0	0	0	0	0	0	0	0	0	0	0	0	0.13574	0
192	happiness	human	0.13574	0	0.271481	0	0	0	0	0	0	0	0	0	0.13574	0.13574	0	0	0	0.13574	0	0	0.13574	0	0	0	0	0.13574	0	0	0	0	0	0	0	0	0	0.271481	0
192	frustration	human	0	0	0	0	0	0	0	0	0	0	0	0	0.407221	0	0	0	0	0.13574	0	0.13574	0.13574	0	0	0	0	0	0	0	0	0	0	0	0	0	0	0.271481	0
192	neutral	human	0.13574	0	0.13574	0	0	0	0	0	0	0	0	0	0.407221	0	0	0	0	0	0	0	0.13574	0	0	0	0	0	0	0	0	0	0	0	0	0	0	0.271481	0
192	neutral	human	0	0	0.13574	0	0	0	0	0	0	0	0	0	0.13574	0.13574	0	0	0	0.13574	0	0.13574	0.13574	0	0	0	0	0	0	0	0	0	0	0	0	0	0	0.271481	0
192	neutral	dog	0	0	0.13574	0	0	0	0	0	0	0	0	0	0.542962	0	0	0	0	0	0.13574	0	0.13574	0	0	0	0	0	0	0	0	0	0.13574	0	0	0	0	0.271481	0
192	positive anticipation	dog	0.271481	0	0.407221	0	0	0	0	0	0	0	0	0	0.13574	0	0	0	0	0.13574	0.13574	0	0.13574	0	0.13574	0.13574	0	0.13574	0	0	0	0	0	0	0.13574	0.13574	0	0.271481	0
192	happiness	dog	0.271481	0	0.407221	0	0	0	0	0	0	0	0	0	0	0	0	0	0	0.13574	0	0.13574	0.13574	0	0	0	0	0.13574	0	0	0	0	0	0	0	0.13574	0	0.13574	0
192	frustration	dog	0.13574	0	0.407221	0	0	0	0	0	0	0	0	0	0	0	0	0	0	0	0.271481	0	0.13574	0	0	0	0	0.13574	0	0	0	0	0	0	0	0	0	0.271481	0
192	fear	dog	0.13574	0	0.271481	0	0	0	0	0	0	0	0	0	0	0	0	0	0	0	0.13574	0	0.271481	0	0.13574	0	0	0	0	0	0	0	0	0	0	0.13574	0	0.271481	0
192	frustration	dog	0	0	0.271481	0	0	0	0	0	0	0	0	0	0	0	0	0	0	0.13574	0	0	0.13574	0	0.13574	0	0	0	0	0	0	0	0.13574	0	0	0	0	0	0
192	fear	dog	0.13574	0	0.407221	0	0	0	0	0	0	0	0	0	0	0	0	0	0	0	0.13574	0	0.271481	0	0	0	0	0	0	0	0	0	0	0	0.13574	0	0	0.13574	0
192	frustration	human	0.271481	0	0.542962	0	0	0	0	0	0	0	0	0	0	0.13574	0	0	0	0	0.13574	0	0.13574	0	0	0	0	0	0	0	0	0	0	0	0	0.13574	0	0.271481	0
192	positive anticipation	human	0.13574	0	0.13574	0	0	0	0	0	0	0	0	0.13574	0.407221	0.13574	0	0.271481	0	0	0.13574	0.13574	0.13574	0	0	0	0	0.13574	0	0	0	0	0.13574	0	0	0.407221	0	0.271481	0
192	positive anticipation	human	0	0	0	0	0	0	0	0	0	0	0	0	0	0	0	0	0	0	0.13574	0	0	0	0	0	0	0	0	0	0	0	0	0	0	0	0	0.13574	0
192	fear	human	0	0	0	0	0	0	0	0	0	0	0	0	0	0	0	0	0	0	0.13574	0	0.13574	0	0	0	0	0	0	0	0	0	0.13574	0	0.13574	0	0	0.13574	0
192	neutral	dog	0	0	0.271481	0	0	0	0	0	0	0	0	0.13574	0	0	0	0	0	0	0.271481	0	0.13574	0	0	0	0	0	0	0	0	0	0.13574	0	0	0.13574	0	0.542962	0
192	positive anticipation	dog	0.407221	0	0.271481	0	0	0	0	0	0	0	0	0.271481	0	0	0	0	0	0.271481	0	0	0.271481	0	0	0	0	0.13574	0	0	0	0	0	0	0	0	0	0.13574	0
192	happiness	dog	0.13574	0	0.13574	0	0	0	0	0	0	0	0	0	0	0	0	0	0	0	0.13574	0	0.13574	0	0	0	0	0	0	0	0	0	0	0	0.13574	0	0	0.13574	0
192	happiness	human	0	0	0	0	0	0	0	0	0	0	0	0	0.13574	0	0	0	0	0	0	0	0	0	0	0	0	0	0	0	0	0	0	0	0	0	0	0.271481	0
193	happiness	human	0.13574	0	0	0	0	0	0	0	0	0	0	0	0	0	0	0	0	0	0.13574	0.13574	0	0	0	0	0.13574	0.13574	0	0	0	0	0.13574	0	0	0	0	0	0
193	fear	dog	0.271481	0	0	0	0	0	0	0	0	0	0	0	0	0	0	0	0	0	0.13574	0	0	0	0	0	0	0.271481	0	0	0	0	0	0	0	0	0	0	0
193	fear	human	0.13574	0	0	0	0	0	0	0	0	0	0	0	0.13574	0	0	0	0	0	0.13574	0	0.271481	0	0	0	0	0.13574	0	0	0	0	0	0	0	0	0	0	0
193	neutral	human	0.271481	0	0.271481	0	0	0	0	0	0	0	0	0	0	0	0	0	0	0	0.13574	0	0	0	0	0	0	0.13574	0	0	0	0	0	0	0	0	0	0.13574	0
193	fear	dog	0.13574	0	0.13574	0	0.13574	0	0	0	0	0	0	0.13574	0	0	0	0	0	0.13574	0.13574	0.271481	0	0	0	0	0	0	0	0	0	0	0.13574	0	0	0	0	0.13574	0
193	happiness	dog	0.13574	0	0	0	0	0	0	0	0	0	0	0	0	0	0	0	0	0	0	0	0	0	0	0	0	0.13574	0	0	0	0	0	0	0	0	0	0	0
193	positive anticipation	human	0.271481	0	0.13574	0	0	0	0	0	0	0	0	0	0	0	0	0	0	0.13574	0	0.13574	0.13574	0	0	0	0	0	0	0	0	0	0	0	0	0	0	0	0.13574
193	neutral	dog	0.407221	0	0.13574	0	0	0	0	0	0	0	0	0	0	0	0	0	0	0	0	0	0.13574	0	0	0	0	0	0	0	0	0	0	0	0	0	0	0	0
193	frustration	human	0	0	0	0	0.13574	0	0	0	0	0	0	0	0	0	0	0	0	0	0.13574	0	0.13574	0	0	0	0	0	0	0	0	0	0	0	0	0	0	0	0
193	fear	human	0.13574	0	0	0	0.13574	0	0	0	0	0	0	0	0	0	0	0	0	0	0	0.271481	0	0	0	0	0	0.13574	0	0	0	0	0	0	0	0	0	0.13574	0
193	positive anticipation	dog	0.13574	0	0	0	0	0	0	0	0	0	0	0	0	0	0	0	0	0	0.13574	0	0	0	0	0	0.13574	0	0	0	0	0	0.13574	0	0	0	0	0	0
193	frustration	dog	0.407221	0	0	0	0	0	0	0	0	0	0	0	0	0	0	0	0	0	0.13574	0	0.13574	0	0	0	0	0.13574	0	0	0	0	0.13574	0	0	0.13574	0	0	0.13574
193	frustration	dog	0.13574	0	0	0	0.13574	0	0	0	0	0	0	0	0	0	0	0	0	0	0	0	0.13574	0	0	0	0	0.13574	0	0	0	0	0	0	0	0	0	0.13574	0
193	positive anticipation	dog	0.271481	0	0	0	0	0	0	0	0	0	0	0	0	0	0	0	0	0.13574	0	0.13574	0.13574	0.13574	0	0	0.271481	0.13574	0	0	0	0	0.13574	0	0	0.13574	0	0	0
193	positive anticipation	human	0	0	0.13574	0	0	0	0	0	0	0	0	0	0	0.13574	0	0	0	0	0	0	0.13574	0	0	0	0	0	0	0	0	0	0.13574	0	0	0	0	0	0
193	neutral	human	0	0	0	0	0	0	0	0	0	0	0	0	0	0	0	0	0	0	0.13574	0	0	0	0	0	0.13574	0.13574	0	0	0	0	0	0	0	0	0	0.13574	0.13574
193	neutral	dog	0.678702	0	0.13574	0	0	0	0	0	0	0	0	0	0	0	0	0	0	0	0	0	0.13574	0	0	0	0.542962	0	0	0	0	0	0	0	0	0	0	0	0
193	frustration	human	0	0	0	0	0.13574	0	0	0	0.13574	0.13574	0	0.271481	0	0	0	0	0	0	0	0	0	0	0	0	0.13574	0.271481	0	0	0	0	0	0	0	0	0	0.13574	0
193	happiness	dog	0.271481	0	0.13574	0	0	0	0	0	0	0	0	0	0	0	0	0	0	0.13574	0.13574	0	0.13574	0	0	0.13574	0.13574	0.13574	0	0	0	0	0	0	0	0	0	0	0
193	happiness	human	0	0	0	0	0.13574	0	0	0	0.13574	0.13574	0	0.13574	0.13574	0	0	0	0	0.13574	0	0	0	0	0	0	0.13574	0	0	0	0	0	0	0	0	0	0	0	0
